# Supplementary material for: Multi-trait genetic analysis identifies novel pleiotropic loci for stroke and hematological traits or risk factors
Source: Fundam Res. 2024 May 20;6(4):2701–10. doi: 10.1016/j.fmre.2024.05.004 (PMC13424371; doi:10.1016/j.fmre.2024.05.004)
Supplement: Supplementary file 2 [file mmc2.xlsx]

## Sheet: Table S1
Supplementary Table S1. Details on the characteristics of stroke GWAS datasets in this study.
Population	Phenotype	Data source	Total sample size	Ncase	Ncontrol	GWAS Catalog accession ID
European	Stroke	Mishra A, Malik R, Hachiya T, et al. Stroke genetics informs drug discovery and risk prediction across ancestries Nature. 2022;611(7934:115-123.	1,308,460	73,652	1,234,808	GCST90104539
	Ischemic stroke	Mishra A, Malik R, Hachiya T, et al. Stroke genetics informs drug discovery and risk prediction across ancestries Nature. 2022;611(7934:115-123.	1,296,908	62,100	1,234,808	GCST90104540
	Large artery stroke	Mishra A, Malik R, Hachiya T, et al. Stroke genetics informs drug discovery and risk prediction across ancestries Nature. 2022;611(7934:115-123.	1,241,207	6,399	1,234,808	GCST90104542
	Small vessel stroke	Mishra A, Malik R, Hachiya T, et al. Stroke genetics informs drug discovery and risk prediction across ancestries Nature. 2022;611(7934:115-123.	1,241,619	6811	1,234,808	GCST90104543
	Cardioembolic stroke	Mishra A, Malik R, Hachiya T, et al. Stroke genetics informs drug discovery and risk prediction across ancestries Nature. 2022;611(7934:115-123.	1,245,612	10804	1,234,808	GCST90104541
East Asian	Stroke	Mishra A, Malik R, Hachiya T, et al. Stroke genetics informs drug discovery and risk prediction across ancestries Nature. 2022;611(7934:115-123.	264,655	27,413	237,242	GCST90104544
	Ischemic stroke	Mishra A, Malik R, Hachiya T, et al. Stroke genetics informs drug discovery and risk prediction across ancestries Nature. 2022;611(7934:115-123.	256,274	19,032	237,242	GCST90104545
	Large artery stroke	Mishra A, Malik R, Hachiya T, et al. Stroke genetics informs drug discovery and risk prediction across ancestries Nature. 2022;611(7934:115-123.	238,977	1,735	237,242	GCST90104547
	Small vessel stroke	Mishra A, Malik R, Hachiya T, et al. Stroke genetics informs drug discovery and risk prediction across ancestries Nature. 2022;611(7934:115-123.	242,774	5,532	237,242	GCST90104548
	Cardioembolic stroke	Mishra A, Malik R, Hachiya T, et al. Stroke genetics informs drug discovery and risk prediction across ancestries Nature. 2022;611(7934:115-123.	238,168	926	237,242	GCST90104546

## Sheet: Table S2
Supplementary Table S2. Details on the characteristics of GWAS datasets of hematological traits or risk factors in this study.
Population	Phenotype	Data source	Total sample size	Ncase	Ncontrol	GWAS Catalog accession ID
European	Hypertension	Dönertaş HM, Fabian DK, Valenzuela MF, Partridge L, Thornton JM. Common genetic associations between age-related diseases. Nat Aging. 2021;1(4:400-412. doi:10.1038/s43587-021-00051-5	484,598			GCST90038604
	Venous thromboembolism	Dönertaş HM, Fabian DK, Valenzuela MF, Partridge L, Thornton JM. Common genetic associations between age-related diseases. Nat Aging. 2021;1(4:400-412. doi:10.1038/s43587-021-00051-7	484598	12240	472358	GCST90038607
	Pulmonary embolism with or without deep venous thrombosis	Dönertaş HM, Fabian DK, Valenzuela MF, Partridge L, Thornton JM. Common genetic associations between age-related diseases. Nat Aging. 2021;1(4:400-412. doi:10.1038/s43587-021-00051-8	484598	3940	480658	GCST90038614
	Diastolic blood pressure	Evangelou E, Warren HR, Mosen-Ansorena D, et al. Genetic analysis of over 1 million people identifies 535 new loci associated with blood pressure traits [published correction appears in Nat Genet. 2018 Dec;50(12:1755]. Nat Genet. 2018;50(10:1412-1425. doi:10.1038/s41588-018-0206-x	757601			GCST006630
	Pulse pressure	Evangelou E, Warren HR, Mosen-Ansorena D, et al. Genetic analysis of over 1 million people identifies 535 new loci associated with blood pressure traits [published correction appears in Nat Genet. 2018 Dec;50(12:1755]. Nat Genet. 2018;50(10:1412-1425. doi:10.1038/s41588-018-0207-x	757601			GCST006629
	Systolic blood pressure	Evangelou E, Warren HR, Mosen-Ansorena D, et al. Genetic analysis of over 1 million people identifies 535 new loci associated with blood pressure traits [published correction appears in Nat Genet. 2018 Dec;50(12:1755]. Nat Genet. 2018;50(10:1412-1425. doi:10.1038/s41588-018-0205-x	757601			GCST006624
	Hematocrit	Chen MH, Raffield LM, Mousas A, et al. Trans-ethnic and Ancestry-Specific Blood-Cell Genetics in 746,667 Individuals from 5 Global Populations. Cell. 2020;182(5:1198-1213.e14. doi:10.1016/j.cell.2020.06.049	562,259			GCST90002304
	Mean corpuscular hemoglobin	Chen MH, Raffield LM, Mousas A, et al. Trans-ethnic and Ancestry-Specific Blood-Cell Genetics in 746,667 Individuals from 5 Global Populations. Cell. 2020;182(5:1198-1213.e14. doi:10.1016/j.cell.2020.06.046	486823			GCST90002322
	Mean corpuscular hemoglobin concentration	Chen MH, Raffield LM, Mousas A, et al. Trans-ethnic and Ancestry-Specific Blood-Cell Genetics in 746,667 Individuals from 5 Global Populations. Cell. 2020;182(5:1198-1213.e14. doi:10.1016/j.cell.2020.06.047	491553			GCST90002328
	Mean corpuscular volume	Chen MH, Raffield LM, Mousas A, et al. Trans-ethnic and Ancestry-Specific Blood-Cell Genetics in 746,667 Individuals from 5 Global Populations. Cell. 2020;182(5:1198-1213.e14. doi:10.1016/j.cell.2020.06.048	544127			GCST90002334
	Red blood cell count	Chen MH, Raffield LM, Mousas A, et al. Trans-ethnic and Ancestry-Specific Blood-Cell Genetics in 746,667 Individuals from 5 Global Populations. Cell. 2020;182(5:1198-1213.e14. doi:10.1016/j.cell.2020.06.045	545203			GCST90002363
	Red cell distribution width	Chen MH, Raffield LM, Mousas A, et al. Trans-ethnic and Ancestry-Specific Blood-Cell Genetics in 746,667 Individuals from 5 Global Populations. Cell. 2020;182(5:1198-1213.e14. doi:10.1016/j.cell.2020.06.051	531,774			GCST90002369
	Hemoglobin concentration	Chen MH, Raffield LM, Mousas A, et al. Trans-ethnic and Ancestry-Specific Blood-Cell Genetics in 746,667 Individuals from 5 Global Populations. Cell. 2020;182(5:1198-1213.e14. doi:10.1016/j.cell.2020.06.050	563946			GCST90002310
	Mean platelet volume	Chen MH, Raffield LM, Mousas A, et al. Trans-ethnic and Ancestry-Specific Blood-Cell Genetics in 746,667 Individuals from 5 Global Populations. Cell. 2020;182(5:1198-1213.e14. doi:10.1016/j.cell.2020.06.051	460,935			GCST90002346
	Platelet count	Chen MH, Raffield LM, Mousas A, et al. Trans-ethnic and Ancestry-Specific Blood-Cell Genetics in 746,667 Individuals from 5 Global Populations. Cell. 2020;182(5:1198-1213.e14. doi:10.1016/j.cell.2020.06.051	542827			GCST90002357
	Coagulation Factor VIII measurement	Pietzner M, Wheeler E, Carrasco-Zanini J, et al. Genetic architecture of host proteins interacting with SARS-CoV-2. Preprint. bioRxiv. 2020;2020.07.01.182709. Published 2020 Jul 1. doi:10.1101/2020.07.01.182709	10708			GCST90019386
	Coagulation factor XIII measurement	Pietzner M, Wheeler E, Carrasco-Zanini J, et al. Genetic architecture of host proteins interacting with SARS-CoV-2. Preprint. bioRxiv. 2020;2020.07.01.182709. Published 2020 Jul 1. doi:10.1101/2020.07.01.182710	10708			GCST90019403
	Coagulation Factor XI measurement	Pietzner M, Wheeler E, Carrasco-Zanini J, et al. Genetic architecture of host proteins interacting with SARS-CoV-2. Preprint. bioRxiv. 2020;2020.07.01.182709. Published 2020 Jul 1. doi:10.1101/2020.07.01.182711	10708			GCST90019413
	Coagulation factor Xa measurement	Pietzner M, Wheeler E, Carrasco-Zanini J, et al. Genetic architecture of host proteins interacting with SARS-CoV-2. Preprint. bioRxiv. 2020;2020.07.01.182709. Published 2020 Jul 1. doi:10.1101/2020.07.01.182712	10708			GCST90019430
	Coagulation factor VII measurement	Pietzner M, Wheeler E, Carrasco-Zanini J, et al. Genetic architecture of host proteins interacting with SARS-CoV-2. Preprint. bioRxiv. 2020;2020.07.01.182709. Published 2020 Jul 1. doi:10.1101/2020.07.01.182713	10708			GCST90019432
	Coagulation factor IX measurement	Pietzner M, Wheeler E, Carrasco-Zanini J, et al. Genetic architecture of host proteins interacting with SARS-CoV-2. Preprint. bioRxiv. 2020;2020.07.01.182709. Published 2020 Jul 1. doi:10.1101/2020.07.01.182714	10708			GCST90019451
	Coagulation Factor X measurement	Pietzner M, Wheeler E, Carrasco-Zanini J, et al. Genetic architecture of host proteins interacting with SARS-CoV-2. Preprint. bioRxiv. 2020;2020.07.01.182709. Published 2020 Jul 1. doi:10.1101/2020.07.01.182715	10708			GCST90019452
	Coagulation Factor V measurement	Pietzner M, Wheeler E, Carrasco-Zanini J, et al. Genetic architecture of host proteins interacting with SARS-CoV-2. Preprint. bioRxiv. 2020;2020.07.01.182709. Published 2020 Jul 1. doi:10.1101/2020.07.01.182716	10708			GCST90019453
	Coagulation factor IXab measurement	Pietzner M, Wheeler E, Carrasco-Zanini J, et al. Genetic architecture of host proteins interacting with SARS-CoV-2. Preprint. bioRxiv. 2020;2020.07.01.182709. Published 2020 Jul 1. doi:10.1101/2020.07.01.182717	10708			GCST90019458
	Coagulation factor XIII B chain measurement	Pietzner M, Wheeler E, Carrasco-Zanini J, et al. Genetic architecture of host proteins interacting with SARS-CoV-2. Preprint. bioRxiv. 2020;2020.07.01.182709. Published 2020 Jul 1. doi:10.1101/2020.07.01.182718	10708			GCST90019463
	Procollagen galactosyltransferase 1 measurement	Pietzner M, Wheeler E, Carrasco-Zanini J, et al. Genetic architecture of host proteins interacting with SARS-CoV-2. Preprint. bioRxiv. 2020;2020.07.01.182709. Published 2020 Jul 1. doi:10.1101/2020.07.01.182718	10708			GCST90019462
	Procollagen-lysine,2-oxoglutarate 5-dioxygenase 2 measurement	Pietzner M, Wheeler E, Carrasco-Zanini J, et al. Genetic architecture of host proteins interacting with SARS-CoV-2. Preprint. bioRxiv. 2020;2020.07.01.182709. Published 2020 Jul 1. doi:10.1101/2020.07.01.182719	10708			GCST90019466
	Vitamin K-dependent protein S measurement	Pietzner M, Wheeler E, Carrasco-Zanini J, et al. Genetic architecture of host proteins interacting with SARS-CoV-2. Preprint. bioRxiv. 2020;2020.07.01.182709. Published 2020 Jul 1. doi:10.1101/2020.07.01.182719	10708			GCST90019417
	Vitamin K-dependent protein C measurement	Pietzner M, Wheeler E, Carrasco-Zanini J, et al. Genetic architecture of host proteins interacting with SARS-CoV-2. Preprint. bioRxiv. 2020;2020.07.01.182709. Published 2020 Jul 1. doi:10.1101/2020.07.01.182719	10708			GCST90019423
	von Willebrand factor measurement	Pietzner M, Wheeler E, Carrasco-Zanini J, et al. Genetic architecture of host proteins interacting with SARS-CoV-2. Preprint. bioRxiv. 2020;2020.07.01.182709. Published 2020 Jul 1. doi:10.1101/2020.07.01.182711	10708			GCST90019427
	von Willebrand factor A domain-containing protein 1 measurement	Pietzner M, Wheeler E, Carrasco-Zanini J, et al. Genetic architecture of host proteins interacting with SARS-CoV-2. Preprint. bioRxiv. 2020;2020.07.01.182709. Published 2020 Jul 1. doi:10.1101/2020.07.01.182712	10708			GCST90019464
	von Willebrand factor A domain-containing protein 2 measurement	Pietzner M, Wheeler E, Carrasco-Zanini J, et al. Genetic architecture of host proteins interacting with SARS-CoV-2. Preprint. bioRxiv. 2020;2020.07.01.182709. Published 2020 Jul 1. doi:10.1101/2020.07.01.182713	10708			GCST90019468
	Alcohol consumption (drinks per month	Cole JB, Florez JC, Hirschhorn JN. Comprehensive genomic analysis of dietary habits in UK Biobank identifies hundreds of genetic associations. Nat Commun. 2020;11(1:1467. Published 2020 Mar 19. doi:10.1038/s41467-020-15193-0	449,210			GCST90132992
	Alcohol consumption (Overall alcohol intake	Cole JB, Florez JC, Hirschhorn JN. Comprehensive genomic analysis of dietary habits in UK Biobank identifies hundreds of genetic associations. Nat Commun. 2020;11(1:1467. Published 2020 Mar 19. doi:10.1038/s41467-020-15193-1	448623			GCST90133003
	Age of smoking initiation	Liu M, Jiang Y, Wedow R, et al. Association studies of up to 1.2 million individuals yield new insights into the genetic etiology of tobacco and alcohol use. Nat Genet. 2019;51(2:237-244. doi:10.1038/s41588-018-0307-5	341427			GCST007458
	Smoking cessation	Liu M, Jiang Y, Wedow R, et al. Association studies of up to 1.2 million individuals yield new insights into the genetic etiology of tobacco and alcohol use. Nat Genet. 2019;51(2:237-244. doi:10.1038/s41588-018-0307-5	547219			GCST007460
	Smoking initiation (ever regular vs never regular	Liu M, Jiang Y, Wedow R, et al. Association studies of up to 1.2 million individuals yield new insights into the genetic etiology of tobacco and alcohol use. Nat Genet. 2019;51(2:237-244. doi:10.1038/s41588-018-0307-5	1,232,091			GCST007474
	Smoking status (ever vs never smokers	Karlsson Linnér R, Biroli P, Kong E, et al. Genome-wide association analyses of risk tolerance and risky behaviors in over 1 million individuals identify hundreds of loci and shared genetic influences. Nat Genet. 2019;51(2:245-257. doi:10.1038/s41588-018-0309-3	518633			GCST007327
East Asian	Hypertension	Genome-wide study on 72,298 individuals in Korean biobank data for 107 traits.				GCST90255392
	Systolic blood pressure	Sakaue S, Kanai M, Tanigawa Y, et al. A cross-population atlas of genetic associations for 220 human phenotypes. Nat Genet. 2021;53(10:1415-1424. doi:10.1038/s41588-021-00931-x	145505			GCST90018752
	Diastolic blood pressure	Sakaue S, Kanai M, Tanigawa Y, et al. A cross-population atlas of genetic associations for 220 human phenotypes. Nat Genet. 2021;53(10:1415-1424. doi:10.1038/s41588-021-00931-x	145,515			GCST90018732
	Mean arterial pressure	Sakaue S, Kanai M, Tanigawa Y, et al. A cross-population atlas of genetic associations for 220 human phenotypes. Nat Genet. 2021;53(10:1415-1424. doi:10.1038/s41588-021-00931-x	145502			GCST90018743
	Pulse pressure	Sakaue S, Kanai M, Tanigawa Y, et al. A cross-population atlas of genetic associations for 220 human phenotypes. Nat Genet. 2021;53(10:1415-1424. doi:10.1038/s41588-021-00931-x	145445			GCST90018750
	Hematocrit	Sakaue S, Kanai M, Tanigawa Y, et al. A cross-population atlas of genetic associations for 220 human phenotypes. Nat Genet. 2021;53(10:1415-1424. doi:10.1038/s41588-021-00932-x	153,015			GCST90018740
	Mean corpuscular hemoglobin	Sakaue S, Kanai M, Tanigawa Y, et al. A cross-population atlas of genetic associations for 220 human phenotypes. Nat Genet. 2021;53(10:1415-1424. doi:10.1038/s41588-021-00936-x	128028			GCST90018744
	Mean corpuscular hemoglobin concentration	Sakaue S, Kanai M, Tanigawa Y, et al. A cross-population atlas of genetic associations for 220 human phenotypes. Nat Genet. 2021;53(10:1415-1424. doi:10.1038/s41588-021-00937-x	135,482			GCST90018745
	Mean corpuscular volume	Sakaue S, Kanai M, Tanigawa Y, et al. A cross-population atlas of genetic associations for 220 human phenotypes. Nat Genet. 2021;53(10:1415-1424. doi:10.1038/s41588-021-00938-x	129832			GCST90018746
	Platelet count	Sakaue S, Kanai M, Tanigawa Y, et al. A cross-population atlas of genetic associations for 220 human phenotypes. Nat Genet. 2021;53(10:1415-1424. doi:10.1038/s41588-021-00943-x	148623			GCST90018749
	Red blood cell count	Sakaue S, Kanai M, Tanigawa Y, et al. A cross-population atlas of genetic associations for 220 human phenotypes. Nat Genet. 2021;53(10:1415-1424. doi:10.1038/s41588-021-00944-x	153512			GCST90018751
	Hemoglobin	Sakaue S, Kanai M, Tanigawa Y, et al. A cross-population atlas of genetic associations for 220 human phenotypes. Nat Genet. 2021;53(10:1415-1424. doi:10.1038/s41588-021-00933-x	152447			GCST90018737
	Alcohol_consumption	Genome-wide study on 72,298 individuals in Korean biobank data for 94 traits. Cell Genom . 2022 Oct 5;2(10:100189.	31129			GCST90255467
	Smoking behaviors : Age of smoking initiation (autosome, all	http://jenger.riken.jp/en/result	30418			125
	Smoking behaviors : Cigarettes per day (autosome, all	http://jenger.riken.jp/en/result	72655			130

## Sheet: Sheet3
Supplementary Table S3. Results of cross-ancestry genetic correlations for stroke and subtypes between Europeans and East Asians.
Trait	rg	SE	P
Cardioembolic stroke	0.58	0.37	0.26
Ischemic stroke	0.88	0.18	0.51
Large artery stroke	0.82	0.67	0.79
Stroke	0.86	0.17	0.42
Small vessel stroke	1	30.39	0.86

## Sheet: Table S4
Supplementary Table 4. SNP based heritability estimated by LDSC
Population	Phenotype	Heritability(h2	Heritability SE
European	Cardioembolic stroke	0.003	0.0005
	Small vessel stroke	0.0013	0.0004
	Stroke	0.0059	0.0005
	Large artery stroke	0.0015	0.0004
	Ischemic stroke	0.0061	0.0005
	Hypertension	0.1099	0.0052
	Venous thromboembolism	0.0114	0.0013
	Pulmonary embolism with or without deep venous thrombosis	0.006	0.001
	Diastolic blood pressure	0.1353	0.0059
	Pulse pressure	0.118	0.0047
	Systolic blood pressure	0.136	0.0057
	Hematocrit	0.1537	0.0114
	Mean corpuscular hemoglobin	0.2383	0.0217
	Mean corpuscular hemoglobin concentration	0.0893	0.0088
	Mean corpuscular volume	0.2502	0.0213
	Red blood cell count	0.2114	0.0147
	Red cell distribution width	0.1952	0.0171
	Hemoglobin concentration	0.1606	0.0113
	Mean platelet volume	0.2415	0.0248
	Platelet count	0.2645	0.0193
	Coagulation factor IXab	0.1632	0.0476
	Coagulation factor IX	0.1754	0.0472
	Coagulation factor VIII	0.1467	0.0592
	Coagulation factor VII	0.058	0.0805
	Coagulation factor V	0.1585	0.0558
	Coagulation factor Xa	0.0996	0.0478
	Coagulation factor XIII B chain	0.3991	0.3004
	Coagulation factor XIII	0.4063	0.3051
	Coagulation factor XI	0.1231	0.0572
	Coagulation factor X	0.0981	0.0495
	Procollagen galactosyltransferase 1	0.1223	0.0512
	Procollagen-lysine,2-oxoglutarate 5-dioxygenase 2	0.1959	0.0757
	Vitamin K-dependent protein S	0.1929	0.0604
	Vitamin K-dependent protein C	0.2969	0.2031
	von Willebrand factor	0.1283	0.0506
	von Willebrand factor A domain-containing protein 1	0.1474	0.1025
	von Willebrand factor A domain-containing protein 2	0.1819	-0.081
	Age of smoking initiation	0.0481	0.0031
	Smoking cessation	0.0319	0.0021
	Smoking initiation (ever regular vs never regular	0.0693	0.0024
	Smoking status (ever vs never smokers	0.0911	0.0033
	Alcohol consumption (drinks per week	0.0703	0.0032
	Alcohol consumption (drinks per week	0.0492	0.0022
	Alcohol consumption	0.0667	0.003
	Alcohol consumption (Total drinks of alcohol per month	0.0767	0.0033
	Alcohol consumption (Overall alcohol intake	0.0785	0.0035
East Asian	Cardioembolic stroke	0.0016	0.0019
	Small vessel stroke	0.0054	0.0021
	Stroke	0.015	0.0022
	Large artery stroke	0.0036	0.0019
	Ischemic stroke	0.0145	0.0024
	Hypertension	0.0771	0.0089
	Systolic blood pressure	0.0779	0.0077
	Diastolic blood pressure	0.0587	0.0062
	Mean arterial pressure	0.0726	0.0075
	Pulse Pressure	0.0522	0.005
	Hematocrit	0.0751	0.0065
	Mean corpuscular hemoglobin	0.1793	0.0263
	Mean corpuscular hemoglobin concentration	0.0583	0.0098
	Mean corpuscular volume	0.1962	0.026
	Platelet count	0.1806	0.0267
	Red blood cell count	0.1227	0.0128
	Hemoglobin	0.0692	0.006
	Alcohol consumption (drinks per week	0.086	0.0505
	Alcohol_consumption	0.1269	0.0741
	Smoking behaviors : Cigarettes per day (autosome, all	0.0568	0.0087
	Smoking behaviors : Age of smoking initiation (autosome, all	0.0445	0.0161

## Sheet: Table S5
Supplementary Table 5. Genetic correlations between stroke and hematological traits or risk factors
Population	p1	p2	rg	se	z	p
European	Cardioembolic stroke	Hypertension	0.1695	0.0496	3.4137	0.0006
		Venous thromboembolism	0.1737	0.0842	2.0623	0.0392
		Pulmonary embolism with or without deep venous thrombosis	0.1836	0.1038	1.7688	0.0769
		Diastolic blood pressure	0.1627	0.0446	3.6481	0.0003
		Pulse pressure	0.1795	0.0456	3.9335	8.3726e-05
		Systolic blood pressure	0.2113	0.0448	4.7185	2.376e-06
		Hematocrit	-0.0139	0.0393	-0.3541	0.7233
		Mean corpuscular hemoglobin	0.0089	0.0446	0.2002	0.8413
		Mean corpuscular hemoglobin concentration	-0.006	0.0517	-0.1159	0.9078
		Mean corpuscular volume	0.0025	0.0413	0.0612	0.9512
		Red blood cell count	-0.0071	0.0371	-0.1924	0.8474
		Red cell distribution width	-0.0162	0.0405	-0.4	0.6891
		Hemoglobin concentration	-0.0118	0.0398	-0.2963	0.767
		Mean platelet volume	0.0391	0.0347	1.1265	0.2599
		Platelet count	0.0124	0.0336	0.3685	0.7125
		Coagulation Factor VIII measurement	-0.0531	0.1484	-0.3579	0.7204
		Coagulation factor XIII measurement	0.1301	0.1932	0.6731	0.5009
		Coagulation Factor XI measurement	-0.0626	0.2061	-0.3038	0.7613
		Coagulation factor Xa measurement	0.0451	0.1904	0.2367	0.8129
		Coagulation factor VII measurement	-0.6851	0.6941	-0.987	0.3236
		Coagulation factor IX measurement	0.0513	0.14	0.3667	0.7138
		Coagulation Factor X measurement	0.0348	0.1784	0.1953	0.8452
		Coagulation Factor V measurement	-0.1657	0.135	-1.2278	0.2195
		Coagulation factor IXab measurement	0.0983	0.1494	0.6581	0.5105
		Coagulation factor XIII B chain measurement	0.0003	0.1034	0.0027	0.9978
		Procollagen galactosyltransferase 1 measurement	0.1105	0.1448	0.7626	0.4457
		Procollagen-lysine,2-oxoglutarate 5-dioxygenase 2 measurement	0.1662	0.1301	1.2773	0.2015
		Vitamin K-dependent protein S measurement	-0.1084	0.1219	-0.889	0.374
		Vitamin K-dependent protein C measurement	-0.3444	0.1295	-2.6583	0.0079
		von Willebrand factor measurement	0.0895	0.1501	0.596	0.5512
		von Willebrand factor A domain-containing protein 1 measurement	0.1089	0.1779	0.6119	0.5406
		von Willebrand factor A domain-containing protein 2 measurement	-0.1008	0.1306	-0.7717	0.4403
		Alcohol consumption (drinks per month	-0.0453	0.0449	-1.007	0.3139
		Alcohol consumption (Overall alcohol intake	-0.0837	0.0461	-1.8158	0.0694
		Age of smoking initiation	0.0324	0.063	0.514	0.6072
		Smoking cessation	-0.0222	0.0634	-0.35	0.7263
		Smoking initiation (ever regular vs never regular	0.0043	0.0399	0.1079	0.9141
		Smoking status (ever vs never smokers	0.0306	0.0431	0.7106	0.4773
	Small vessel stroke	Hypertension	0.4284	0.0823	5.2077	1.9115e-07
		Venous thromboembolism	0.2179	0.1213	1.7958	0.0725
		Pulmonary embolism with or without deep venous thrombosis	0.2605	0.1614	1.6133	0.1067
		Diastolic blood pressure	0.3656	0.0806	4.5376	5.6906e-06
		Pulse pressure	0.3032	0.0703	4.312	1.618e-05
		Systolic blood pressure	0.4077	0.079	5.1583	2.4916e-07
		Hematocrit	-0.0076	0.0814	-0.0939	0.9252
		Mean corpuscular hemoglobin	0.0338	0.0524	0.6444	0.5193
		Mean corpuscular hemoglobin concentration	0.0235	0.0635	0.3704	0.7111
		Mean corpuscular volume	0.017	0.0519	0.3277	0.7431
		Red blood cell count	-0.0139	0.0684	-0.2033	0.8389
		Red cell distribution width	0.0991	0.0587	1.6862	0.0918
		Hemoglobin concentration	-0.001	0.0828	-0.0117	0.9907
		Mean platelet volume	0.0383	0.0576	0.6656	0.5057
		Platelet count	0.033	0.0558	0.5915	0.5542
		Coagulation Factor VIII measurement	-0.0622	0.2449	-0.2538	0.7997
		Coagulation factor XIII measurement	0.2403	0.1328	1.81	0.0703
		Coagulation Factor XI measurement	0.0571	0.3294	0.1734	0.8623
		Coagulation factor Xa measurement	0.5604	0.3107	1.8035	0.0713
		Coagulation factor VII measurement	-0.8047	1.1999	-0.6707	0.5024
		Coagulation factor IX measurement	0.2941	0.2087	1.4094	0.1587
		Coagulation Factor X measurement	0.6479	0.3024	2.1423	0.0322
		Coagulation Factor V measurement	-0.5261	0.2369	-2.2211	0.0263
		Coagulation factor IXab measurement	0.4455	0.2248	1.9821	0.0475
		Coagulation factor XIII B chain measurement	0.0386	0.1642	0.2352	0.814
		Procollagen galactosyltransferase 1 measurement	0.5907	0.3025	1.9526	0.0509
		Procollagen-lysine,2-oxoglutarate 5-dioxygenase 2 measurement	0.3869	0.2192	1.7652	0.0775
		Vitamin K-dependent protein S measurement	0.2504	0.1891	1.3246	0.1853
		Vitamin K-dependent protein C measurement	-0.3665	0.2205	-1.6621	0.0965
		von Willebrand factor measurement	-0.042	0.2815	-0.1493	0.8813
		von Willebrand factor A domain-containing protein 1 measurement	0.0956	0.2026	0.472	0.6369
		von Willebrand factor A domain-containing protein 2 measurement	-0.3126	0.2232	-1.4007	0.1613
		Alcohol consumption (drinks per month	-0.0844	0.0716	-1.1796	0.2382
		Alcohol consumption (Overall alcohol intake	-0.2196	0.0668	-3.2851	0.001
		Age of smoking initiation	0.3503	0.0932	3.7568	0.0002
		Smoking cessation	-0.1969	0.1148	-1.7154	0.0863
		Smoking initiation (ever regular vs never regular	-0.2556	0.0743	-3.4378	0.0006
		Smoking status (ever vs never smokers	0.2977	0.075	3.9694	7.2066e-05
	Stroke	Hypertension	0.4232	0.031	13.6437	2.2013e-42
		Venous thromboembolism	0.306	0.0683	4.4793	7.4875e-06
		Pulmonary embolism with or without deep venous thrombosis	0.2654	0.0819	3.2409	0.0012
		Diastolic blood pressure	0.3056	0.0344	8.8738	7.0717e-19
		Pulse pressure	0.2569	0.0324	7.9319	2.1575e-15
		Systolic blood pressure	0.3408	0.0312	10.9271	8.5512e-28
		Hematocrit	0.0198	0.0394	0.501	0.6164
		Mean corpuscular hemoglobin	-0.0184	0.0293	-0.6273	0.5305
		Mean corpuscular hemoglobin concentration	0.0288	0.039	0.737	0.4611
		Mean corpuscular volume	-0.0399	0.029	-1.3766	0.1686
		Red blood cell count	0.0369	0.0324	1.1402	0.2542
		Red cell distribution width	0.0383	0.032	1.1984	0.2308
		Hemoglobin concentration	0.0288	0.0408	0.7046	0.4811
		Mean platelet volume	0.0058	0.0262	0.2211	0.825
		Platelet count	0.0357	0.0247	1.4412	0.1495
		Coagulation Factor VIII measurement	0.1169	0.1001	1.1672	0.2431
		Coagulation factor XIII measurement	0.091	0.1164	0.782	0.4342
		Coagulation Factor XI measurement	0.0932	0.1157	0.8049	0.4209
		Coagulation factor Xa measurement	0.1149	0.1305	0.8811	0.3783
		Coagulation factor VII measurement	-0.494	0.3024	-1.6335	0.1024
		Coagulation factor IX measurement	0.1509	0.0966	1.5613	0.1184
		Coagulation Factor X measurement	0.0821	0.1231	0.6671	0.5047
		Coagulation Factor V measurement	-0.111	0.1018	-1.0898	0.2758
		Coagulation factor IXab measurement	0.2227	0.1006	2.2126	0.0269
		Coagulation factor XIII B chain measurement	-0.0258	0.0623	-0.4141	0.6788
		Procollagen galactosyltransferase 1 measurement	0.161	0.1262	1.276	0.202
		Procollagen-lysine,2-oxoglutarate 5-dioxygenase 2 measurement	0.1972	0.1018	1.937	0.0527
		Vitamin K-dependent protein S measurement	0.0694	0.0933	0.744	0.4569
		Vitamin K-dependent protein C measurement	-0.385	0.1069	-3.6024	0.0003
		von Willebrand factor measurement	0.2152	0.1274	1.6885	0.0913
		von Willebrand factor A domain-containing protein 1 measurement	0.0793	0.1118	0.7088	0.4785
		von Willebrand factor A domain-containing protein 2 measurement	-0.0777	0.0911	-0.8521	0.3941
		Alcohol consumption (drinks per month	-0.0633	0.0361	-1.7556	0.0791
		Alcohol consumption (Overall alcohol intake	-0.1789	0.0344	-5.2038	1.9527e-07
		Age of smoking initiation	0.2072	0.0422	4.91	9.1062e-07
		Smoking cessation	-0.1945	0.0479	-4.0624	4.8572e-05
		Smoking initiation (ever regular vs never regular	-0.2054	0.031	-6.6279	3.4059e-11
		Smoking status (ever vs never smokers	0.1923	0.0304	6.3166	2.6735e-10
	Large artery stroke	Hypertension	0.381	0.0744	5.1226	3.013e-07
		Venous thromboembolism	0.2309	0.1104	2.0928	0.0364
		Pulmonary embolism with or without deep venous thrombosis	0.2248	0.1651	1.3614	0.1734
		Diastolic blood pressure	0.2046	0.0596	3.431	0.0006
		Pulse pressure	0.375	0.07	5.3543	8.5868e-08
		Systolic blood pressure	0.3631	0.065	5.5829	2.3652e-08
		Hematocrit	0.0184	0.0653	0.2826	0.7775
		Mean corpuscular hemoglobin	-0.0427	0.0585	-0.7306	0.465
		Mean corpuscular hemoglobin concentration	-0.0383	0.0701	-0.5465	0.5847
		Mean corpuscular volume	-0.0342	0.0551	-0.6202	0.5351
		Red blood cell count	0.034	0.063	0.539	0.5899
		Red cell distribution width	0.0062	0.0603	0.1027	0.9182
		Hemoglobin concentration	0.0118	0.0667	0.1773	0.8592
		Mean platelet volume	0.022	0.0557	0.3945	0.6932
		Platelet count	0.0401	0.0543	0.7388	0.4601
		Coagulation Factor VIII measurement	0.1888	0.2626	0.7191	0.4721
		Coagulation factor XIII measurement	0.1503	0.1721	0.8731	0.3826
		Coagulation Factor XI measurement	-0.0683	0.3085	-0.2213	0.8249
		Coagulation factor Xa measurement	0.1102	0.2847	0.3872	0.6986
		Coagulation factor VII measurement	-0.7989	0.5406	-1.4779	0.1394
		Coagulation factor IX measurement	0.253	0.2014	1.2567	0.2089
		Coagulation Factor X measurement	0.1772	0.3029	0.585	0.5586
		Coagulation Factor V measurement	0.0659	0.1992	0.3306	0.741
		Coagulation factor IXab measurement	0.2523	0.2052	1.2294	0.2189
		Coagulation factor XIII B chain measurement	0.0252	0.1258	0.2005	0.8411
		Procollagen galactosyltransferase 1 measurement	-0.1114	0.2158	-0.5162	0.6057
		Procollagen-lysine,2-oxoglutarate 5-dioxygenase 2 measurement	0.0274	0.1746	0.157	0.8752
		Vitamin K-dependent protein S measurement	0.4462	0.2312	1.9301	0.0536
		Vitamin K-dependent protein C measurement	-0.213	0.1584	-1.3441	0.1789
		von Willebrand factor measurement	0.2035	0.2597	0.7835	0.4333
		von Willebrand factor A domain-containing protein 1 measurement	-0.0722	0.2575	-0.2806	0.779
		von Willebrand factor A domain-containing protein 2 measurement	-0.0711	0.1776	-0.4002	0.689
		Alcohol consumption (drinks per month	0.0591	0.0679	0.8711	0.3837
		Alcohol consumption (Overall alcohol intake	-0.1406	0.0644	-2.1853	0.0289
		Age of smoking initiation	0.2898	0.0938	3.0886	0.002
		Smoking cessation	-0.3769	0.105	-3.5898	0.0003
		Smoking initiation (ever regular vs never regular	-0.373	0.0762	-4.8929	9.9341e-07
		Smoking status (ever vs never smokers	0.3487	0.0765	4.5608	5.0955e-06
	Ischemic stroke	Hypertension	0.4134	0.0312	13.2647	3.7074e-40
		Venous thromboembolism	0.3159	0.0644	4.905	9.3443e-07
		Pulmonary embolism with or without deep venous thrombosis	0.2812	0.0755	3.7251	0.0002
		Diastolic blood pressure	0.2946	0.0341	8.637	5.7723e-18
		Pulse pressure	0.2517	0.0317	7.9326	2.1461e-15
		Systolic blood pressure	0.3312	0.0313	10.589	3.3501e-26
		Hematocrit	0.0298	0.0389	0.7667	0.4433
		Mean corpuscular hemoglobin	-0.0157	0.0288	-0.5444	0.5862
		Mean corpuscular hemoglobin concentration	0.0263	0.0369	0.7117	0.4767
		Mean corpuscular volume	-0.038	0.0276	-1.373	0.1697
		Red blood cell count	0.0447	0.0305	1.4648	0.143
		Red cell distribution width	0.0369	0.0315	1.1704	0.2419
		Hemoglobin concentration	0.0385	0.0404	0.9541	0.34
		Mean platelet volume	0.0052	0.0257	0.2009	0.8408
		Platelet count	0.0479	0.0261	1.8342	0.0666
		Coagulation Factor VIII measurement	0.0979	0.1022	0.9577	0.3382
		Coagulation factor XIII measurement	0.0769	0.0908	0.8473	0.3968
		Coagulation Factor XI measurement	0.0936	0.1179	0.7932	0.4277
		Coagulation factor Xa measurement	0.1492	0.1302	1.1455	0.252
		Coagulation factor VII measurement	-0.608	0.4762	-1.2767	0.2017
		Coagulation factor IX measurement	0.1742	0.094	1.8537	0.0638
		Coagulation Factor X measurement	0.119	0.1171	1.0163	0.3095
		Coagulation Factor V measurement	-0.0658	0.0968	-0.6797	0.4967
		Coagulation factor IXab measurement	0.2541	0.103	2.4673	0.0136
		Coagulation factor XIII B chain measurement	-0.0477	0.066	-0.7231	0.4696
		Procollagen galactosyltransferase 1 measurement	0.1591	0.1252	1.2704	0.2039
		Procollagen-lysine,2-oxoglutarate 5-dioxygenase 2 measurement	0.1724	0.0951	1.8126	0.0699
		Vitamin K-dependent protein S measurement	0.0805	0.0871	0.9238	0.3556
		Vitamin K-dependent protein C measurement	-0.4147	0.1154	-3.5923	0.0003
		von Willebrand factor measurement	0.2267	0.132	1.7173	0.0859
		von Willebrand factor A domain-containing protein 1 measurement	0.0683	0.0991	0.6892	0.4907
		von Willebrand factor A domain-containing protein 2 measurement	-0.1396	0.0924	-1.5112	0.1307
		Alcohol consumption (drinks per month	-0.0716	0.0348	-2.057	0.0397
		Alcohol consumption (Overall alcohol intake	-0.1702	0.0327	-5.1971	2.0239e-07
		Age of smoking initiation	0.2138	0.0405	5.2754	1.325e-07
		Smoking cessation	-0.168	0.0464	-3.6203	0.0003
		Smoking initiation (ever regular vs never regular	-0.2017	0.0302	-6.6676	2.6006e-11
		Smoking status (ever vs never smokers	0.1755	0.0307	5.7183	1.0758e-08
East Asian	Cardioembolic stroke	Hypertension	0.2533	0.2788	0.9087	0.3635
		Systolic blood pressure	0.2291	0.2369	0.9672	0.3335
		Diastolic blood pressure	-0.0106	0.2269	-0.0466	0.9629
		Mean arterial pressure	0.1013	0.212	0.4779	0.6327
		Pulse pressure	0.4032	0.3346	1.2049	0.2282
		Hematocrit	-0.2327	0.2386	-0.9752	0.3294
		Mean corpuscular hemoglobin	0.0737	0.1809	0.4072	0.6839
		Mean corpuscular hemoglobin concentration	-0.0544	0.2079	-0.2616	0.7936
		Mean corpuscular volume	0.1145	0.1775	0.645	0.5189
		Platelet count	0.0345	0.1584	0.218	0.8275
		Red blood cell count	-0.3019	0.2526	-1.1954	0.2319
		Hemoglobin	-0.2302	0.2428	-0.9483	0.343
		Alcohol_consumption	0.1462	0.3564	0.4102	0.6817
		Smoking behaviors : Age of smoking initiation (autosome, all	-0.9799	0.7895	-1.2412	0.2145
		Smoking behaviors : Cigarettes per day (autosome, all	0.4951	0.3929	1.2602	0.2076
	Small vessel stroke	Hypertension	0.2117	0.1514	1.3985	0.1619
		Systolic blood pressure	0.345	0.1551	2.225	0.0261
		Diastolic blood pressure	0.31	0.1447	2.1424	0.0322
		Mean arterial pressure	0.3356	0.148	2.2683	0.0233
		Pulse pressure	0.3178	0.1673	1.9002	0.0574
		Hematocrit	0.1889	0.1133	1.668	0.0953
		Mean corpuscular hemoglobin	0.0076	0.1311	0.0577	0.954
		Mean corpuscular hemoglobin concentration	0.0361	0.1407	0.2566	0.7975
		Mean corpuscular volume	0.0262	0.1234	0.2121	0.832
		Platelet count	-0.0941	0.0987	-0.9528	0.3407
		Red blood cell count	0.1116	0.1126	0.9908	0.3218
		Hemoglobin	0.1833	0.1221	1.5008	0.1334
		Alcohol_consumption	0.6903	0.2182	3.1628	0.0016
		Smoking behaviors : Age of smoking initiation (autosome, all	-0.1951	0.2522	-0.7735	0.4392
		Smoking behaviors : Cigarettes per day (autosome, all	-0.0449	0.182	-0.2466	0.8052
	Stroke	Hypertension	0.4991	0.0995	5.0184	5.2114e-07
		Systolic blood pressure	0.5467	0.0865	6.3214	2.5918e-10
		Diastolic blood pressure	0.4771	0.0838	5.6931	1.2477e-08
		Mean arterial pressure	0.5259	0.0823	6.3932	1.6247e-10
		Pulse pressure	0.4665	0.0973	4.7962	1.6171e-06
		Hematocrit	0.0284	0.0618	0.4593	0.646
		Mean corpuscular hemoglobin	-0.053	0.0832	-0.6368	0.5242
		Mean corpuscular hemoglobin concentration	-0.0627	0.0859	-0.7295	0.4657
		Mean corpuscular volume	-0.0219	0.0736	-0.2975	0.7661
		Platelet count	-0.0034	0.0559	-0.06	0.9522
		Red blood cell count	0.0157	0.0662	0.2364	0.8131
		Hemoglobin	-0.0011	0.0658	-0.0169	0.9865
		Alcohol_consumption	0.4601	0.0943	4.8782	1.0703e-06
		Smoking behaviors : Age of smoking initiation (autosome, all	-0.3658	0.1609	-2.2736	0.023
		Smoking behaviors : Cigarettes per day (autosome, all	-0.118	0.1039	-1.1355	0.2561
	Large artery stroke	Hypertension	0.3931	0.1761	2.2321	0.0256
		Systolic blood pressure	0.5884	0.1842	3.1943	0.0014
		Diastolic blood pressure	0.4392	0.1828	2.4018	0.0163
		Mean arterial pressure	0.5191	0.1799	2.8858	0.0039
		Pulse pressure	0.5952	0.1949	3.0542	0.0023
		Hematocrit	-0.3422	0.1518	-2.2552	0.0241
		Mean corpuscular hemoglobin	-0.2109	0.1218	-1.731	0.0835
		Mean corpuscular hemoglobin concentration	-0.3044	0.1725	-1.7646	0.0776
		Mean corpuscular volume	-0.1458	0.1099	-1.3257	0.1849
		Platelet count	-0.0338	0.1176	-0.2874	0.7738
		Red blood cell count	-0.1848	0.1147	-1.6101	0.1074
		Hemoglobin	-0.4384	0.1685	-2.6019	0.0093
		Alcohol_consumption	0.655	0.3267	2.0053	0.0449
		Smoking behaviors : Age of smoking initiation (autosome, all	0.6717	0.4605	1.4587	0.1446
		Smoking behaviors : Cigarettes per day (autosome, all	-0.0804	0.1894	-0.4245	0.6712
	Ischemic stroke	Hypertension	0.387	0.0966	4.0078	6.1298e-05
		Systolic blood pressure	0.4469	0.0935	4.7815	1.7399e-06
		Diastolic blood pressure	0.3663	0.0887	4.1285	3.6507e-05
		Mean arterial pressure	0.4155	0.0882	4.7117	2.4568e-06
		Pulse pressure	0.4048	0.1074	3.7689	0.0002
		Hematocrit	0.061	0.0622	0.9801	0.327
		Mean corpuscular hemoglobin	-0.0323	0.0966	-0.3346	0.7379
		Mean corpuscular hemoglobin concentration	-0.03	0.0904	-0.3314	0.7403
		Mean corpuscular volume	-0.0219	0.086	-0.2547	0.799
		Platelet count	-0.0329	0.0667	-0.4937	0.6215
		Red blood cell count	0.0327	0.0735	0.4449	0.6564
		Hemoglobin	0.0457	0.0651	0.7017	0.4829
		Alcohol_consumption	0.4883	0.0983	4.9691	6.727e-07
		Smoking behaviors : Age of smoking initiation (autosome, all	-0.3015	0.1669	-1.8066	0.0708
		Smoking behaviors : Cigarettes per day (autosome, all	-0.0978	0.1164	-0.8398	0.401

## Sheet: TableS6
Supplementary Table 6.Multi-trait meta-analysis between stroke and hypertension in Europeans
Type of stroke	SNP	CHR	BP	A1	A2	stroke (all		Hypertension		MTAG		Genes	Annotation	PP.H4 (Coloc)	Genes (SMR, Bonferroni correction)	Genes (SMR, p<0.05)
						Beta	P-value	Beta	P-value	Beta-mtag	P-mtag
stroke	rs2500281	1	3220382	A	G	0.0601	3.954e-09	0.0027358	0.0028	0.00693677	9.4862e-09	PRDM16 intron	known	0.0270264
	rs2493283	1	3337552	T	C	-0.0547	1.724e-06	-0.00676024	1.8e-07	-0.00976759	4.56549e-09	PRDM16 intron	new	0.0270264
	rs880315	1	10796866	T	C	-0.0436	2.89e-10	-0.0117185	2.1e-40	-0.011374	5.77831e-26	CASZ1 intron	known	0.998846		CORT, MTOR
	rs61772618	1	56998485	T	C	-0.0355	0.0001374	-0.00811585	1.5e-10	-0.00853428	1.64891e-08	PLPP3 intron	new	0.677352		PPAP2B
	rs3790607	1	113053023	A	C	-0.0567	1.44e-07	-0.0173054	3.7e-29	-0.0142359	1.31668e-18	WNT2B	known	0.803677	RP11-31F15.1	RP11-31F15.1
	rs1052053	1	156202173	A	G	0.0529	3.883e-15	0.00291682	0.00041	0.00809819	4.59825e-14	PMF1 misense	known	0.0540954	PMF1	GBA, SYT11, PMF1, PAQR6, SMG5, C1orf85, APOA1BP
	rs2148582	1	230849799	A	G	-0.0237	0.0002611	-0.0076256	2.9e-19	-0.0069894	3.36977e-11	AGT intron	new	0.220965
	rs1275985	2	26911745	T	C	-0.0264	0.0002948	-0.013875	1.3e-59	-0.0102763	2.98714e-22	KCNK3	known	0.430593	KHK	KHK
	rs7566967	2	43620826	A	G	0.0355	2.306e-07	0.0049467	2.1e-09	0.00699987	1.28279e-10	THADA	known	0.249377	PLEKHH2	PLEKHH2
	rs1000010	3	11604119	A	G	0.0241	0.0005516	0.00649482	6.3e-14	0.00629907	5.42206e-09	VGLL4 intron	new	0.0412508	ATG7	ATG7
	rs388224	3	27545356	A	G	0.0219	0.0008277	0.00981053	3e-31	0.0079349	9.29982e-14	SLC4A7	new	0.025692
	rs6438857	3	124557643	T	C	0.0258	5.747e-05	0.00471949	7.9e-09	0.0057691	3.87415e-08	ITGB5 intron	new	0.616749
	rs12509595	4	81182554	T	C	-0.025	0.0003846	-0.0217129	1.9e-124	-0.0144735	1.11463e-37	FGF5	known	0.579333
	rs56388530	4	106910958	T	C	0.0349	1.656e-05	0.00933726	7.4e-23	0.00934366	9.93927e-14	NPNT intron	new	0.957442
	rs13124075	4	111349065	T	C	-0.0462	1.046e-05	-0.00836479	2.5e-16	-0.00885182	5.65454e-12	ENPEP intron	new	4.26791e-14	NA	NA
	rs9683944	4	138433162	A	G	-0.0392	1.897e-06	-0.00604072	1.3e-09	-0.00816209	5.74581e-10	PCDH18	known	0.221793	NA	NA
	rs11728962	4	144079871	T	G	0.0375	2.449e-07	0.00490785	3.8e-09	0.00676404	1.23962e-10	USP38	new	0.350813	USP38	INPP4B, USP38
	rs12656497	5	32831939	T	C	-0.0272	4.628e-05	-0.0129782	1.4e-52	-0.0102116	3.65889e-22	NPR3	new	0.822624
	rs6898449	5	127846045	A	G	-0.0223	0.0007108	-0.00715491	1.6e-16	-0.00662116	5.97212e-10	FBN2 intron	known	0.251842	CTC-228N24.3	CTC-228N24.3, FBN2
	rs72801474	5	132444128	A	G	-0.0481	5.527e-05	-0.00929852	1.8e-10	-0.0101152	5.54752e-09	HSPA4	new	0.866529	HSPA4	HSPA4
	rs13154725	5	147894705	A	G	0.0333	3.47e-07	0.00445515	2.8e-07	0.0065705	5.25992e-10	HTR4 intron	new	0.00178663
	rs6867081	5	157813013	T	C	0.0259	0.0001138	0.010912	2.6e-36	0.00905836	8.26858e-17	CLINT1	new	0.356917
	rs932316	6	25641200	T	C	-0.0367	8.729e-06	-0.00743157	1.8e-12	-0.00859735	1.31297e-10	H2BC5	new	0.751781
	rs111663960	6	26082220	A	G	-0.0396	4.93e-05	-0.0135965	4e-27	-0.0122459	1.41409e-14	HFE	new	0.747273		HIST1H2BD, HIST1H2BK
	rs7763350	6	43349308	A	C	-0.0294	1.662e-05	-0.00804502	4.9e-20	-0.00798097	5.97297e-13	ZNF318	new	0.800587	RPL7L1, GNMT, PEX6	RPL7L1, GNMT, PEX6
	rs9398819	6	127167175	T	C	-0.027	0.0002425	-0.0121789	1.8e-46	-0.00948367	1.48926e-19	RSPO3	new	0.403376
	rs2023843	7	27243221	T	C	0.0478	0.0001307	0.0181945	8.7e-31	0.0148096	2.88834e-15	EVX1 (HOXA	new	0.892326
	rs73073481	7	27319477	T	G	0.0391	0.0001133	0.0113481	3.6e-16	0.0106259	8.68723e-11	EVX1 (HOXA	known	0.892326
	rs42035	7	92239531	A	G	0.0482	2.641e-10	0.00541126	2.2e-08	0.00876204	4.23092e-13	CDK6 3_prime_UTR_variant	known	0.0389919
	rs17477177	7	106411858	T	C	-0.0436	4.683e-08	-0.0101028	2e-22	-0.0103181	7.46902e-17	PIK3CG	known	0.992261		COG5
	rs891512	7	150708089	A	G	0.0368	2.143e-05	0.0078899	2.9e-14	0.00852742	4.96995e-11	NOS3 intron	known	0.00129851	ABCF2	GIMAP1, ABCF2
	rs4298492	8	26024889	A	G	0.0319	1.931e-05	0.00498366	1.4e-07	0.00666011	3.23824e-08	EBF2	known	0.018628
	rs7001844	8	105976862	T	C	0.0347	1.125e-05	0.0070471	1.9e-11	0.00792061	5.86054e-10	ZFPM2	new	0.518056
	rs7834669	8	141734386	T	C	-0.0299	3.409e-06	-0.00371249	4.6e-06	-0.00572091	3.87813e-08	PTK2	known	0.404524
	rs1537375	9	22116071	T	C	-0.0474	1.607e-13	-0.00276193	0.00042	-0.00741769	1.03882e-12	CDKN2B	known	0.0768585
	rs72831343	10	63515681	T	G	0.0326	0.0006117	0.0206223	1.4e-67	0.0153196	1.49726e-23	CABCOCO1 intron	new	0.46263
	rs569550	11	1887068	T	G	-0.0297	1.162e-05	-0.0117103	7.1e-42	-0.00973895	4.04457e-20	LSP1 intron	known	0.973772		KRTAP5-AS1, TNNT3, MRPL23-AS1
	rs10840295	11	9751775	T	C	-0.0274	6.989e-05	-0.00783784	2.5e-22	-0.00744477	1.94486e-12	SWAP70 intron	known	0.608676
	rs4755742	11	43810459	T	C	0.0264	4.593e-05	0.00493103	1.2e-08	0.00593706	1.96514e-08	HSD17B12 intron	new	0.595262		HSD17B12
	rs68002803	11	46539110	T	C	-0.0333	1.569e-05	-0.00477283	1e-07	-0.00628308	2.10927e-08	AMBRA1 intron	new	0.001621
	rs557675	11	65566719	T	G	0.0284	1.959e-05	0.0067849	1.6e-16	0.00704886	1.62363e-11	OVOL1	known	0.575659	SIPA1	LTBP3, KCNK7, SIPA1, RNASEH2C, SNX32, CTSW
	rs7488772	12	20579575	A	C	0.0339	1.148e-05	0.00681325	6.5e-11	0.0076563	5.09357e-10	PDE3A	known	0.00127334	NA	NA
	rs11169285	12	50541810	A	G	-0.0249	0.0004871	-0.00630229	2.6e-12	-0.00641536	2.53581e-08	CERS5 intron	new	0.00223788		RP4-605O3.4, DIP2B, ATF1
	rs4759062	12	54434908	T	C	-0.0335	2.22e-06	-0.00949616	1.8e-25	-0.00884927	5.90248e-16	HOXC4	known	0.976191		GPR84
	rs7960337	12	90277578	T	C	-0.0381	2.234e-07	-0.00905675	1.8e-21	-0.00926136	8.53061e-16	ATP2B1	known	0.0114663
	rs10774625	12	111910219	A	G	0.0546	6.232e-17	0.0127967	2.4e-53	0.0134833	2.45109e-38	ALDH2	known	0.966224		ALDH2, MAPKAPK5-AS1, TMEM116
	rs35444	12	115552437	A	G	0.0244	0.0002602	0.0105693	6.7e-35	0.00863722	5.4115e-16	TBX3	new	0.744844	NA	NA
	rs1028958	13	73827014	T	G	0.0699	1.028e-05	0.00979861	1.3e-06	0.0136857	3.14752e-08	KLF5	new	0.850758
	rs7336692	13	115000317	T	C	-0.0313	5.447e-05	-0.0062372	3.1e-11	-0.00716981	5.81164e-09	CDC16	new	0.811357	CDC16, UPF3A	CDC16, UPF3A
	rs2627316	15	81042816	A	G	-0.0299	3.174e-06	-0.00672457	2.6e-16	-0.00730863	2.49606e-12	ABHD17C intron	new	0.857643		ABHD17C
	rs2290273	15	85544050	T	C	-0.0284	1.073e-05	-0.00513923	1.8e-09	-0.0062316	2.12067e-09	PDE8A intron	new	0.933109		NMB
	rs1573643	15	91420973	T	C	-0.0363	4.938e-07	-0.0125029	1.3e-44	-0.0109911	4.16488e-23	FURIN intron	known	0.934768		CTD-3094K11.1, FES
	rs17608766	17	45013271	T	C	-0.0457	5.864e-07	-0.0111133	3.2e-21	-0.0115933	5.0617e-15	GOSR2 3_prime_UTR_varian	known	0.994859		KANSL1, ARL17B, NSFP1, ARL17A, LRRC37A17P
	rs11655078	17	46725175	A	C	-0.0831	5.151e-05	-0.0153805	8.9e-11	-0.0173942	2.75043e-09	HOXB7	new	0.00220334	SCRN2, UBE2Z	SCRN2, HOXB2, HOXB-AS1, HOXB4, CALCOCO2, UBE2Z
	rs79917357	17	46824674	A	G	0.0386	1.188e-05	0.00590311	3.4e-08	0.00763631	1.30107e-08	HOXB13	new	0.00220334	SNX11, UBE2Z	SCRN2, SNX11, HOXB2, HOXB-AS1, HOXB4, CALCOCO2, UBE2Z
	rs2450509	17	56446150	T	C	-0.0448	4.898e-08	-0.005169	8.4e-07	-0.00836495	3.57851e-10	RNF43	known	0.786741		BZRAP1-AS1, TRIM37
	rs7246865	19	17219105	A	G	0.0263	0.000787	0.00901159	7.7e-22	0.00799653	2.86462e-11	MYO9B intron	new	0.450738	HAUS8	HAUS8, MYO9B
	rs8112983	19	49229525	T	C	-0.0317	1.579e-06	-0.00555522	1.4e-11	-0.00678206	7.15975e-11	RASIP1 intron	new	0.608917	NTN5	PLA2G4C, NTN5
	rs6031435	20	42797358	A	G	-0.027	3.291e-05	-0.00639331	4.9e-14	-0.0067333	1.08193e-10	JPH2 intron	new	0.919031
Ischemic stroke	rs880315	1	10796866	T	C	-0.0454	1.999e-09	-0.0117185	2.1e-40	-0.0111656	1.55549e-24	CASZ1_ intron_variant	known	0.999042		CORT, MTOR
	rs61772592	1	56979681	A	G	-0.0365	0.0002995	-0.00819403	1.1e-10	-0.00840633	3.7305e-08	PLPP3 intron	new	0.515552		PPAP2B
	rs3790607	1	113053023	A	C	-0.0486	3.155e-05	-0.0173054	3.7e-29	-0.01288	2.57445e-15	WNT2B_intron_variant	known	0.519142	RP11-31F15.1	RP11-31F15.1
	rs2736609	1	156202640	T	C	-0.0468	1.006e-10	-0.00323361	0.00012	-0.00728003	3.0814e-11	PMF1	known	0.101154	PMF1	GBA, SYT11, PMF1, PAQR6, SMG5, TMEM79, C1orf85, APOA1BP
	rs5051	1	230849872	T	C	0.0295	0.0008755	0.00772219	1.1e-19	0.00681621	1.75418e-10	AGT/COG2 eQTL	new	0.120263	TTC13	TTC13
	rs1731243	2	26930411	T	C	-0.0266	0.0005756	-0.0136649	1.5e-58	-0.0100143	5.56829e-21	CIB4	known	0.340877	KHK	KHK, SLC5A6, ATRAID, NRBP1
	rs7557989	2	43630657	T	C	-0.0321	3.212e-05	-0.00487062	5.9e-09	-0.00630491	2.64852e-08	PLEKHH2	known	0.0795461		PLEKHH2, DYNC2LI1, LRPPRC
	rs1000010	3	11604119	A	G	0.0277	0.0002652	0.00649482	6.3e-14	0.00651676	2.44305e-09	VGLL4 eQTL	known	0.037156	ATG7	ATG7
	rs711737	3	27543655	A	C	0.0251	0.0004341	0.00976507	1.9e-31	0.00815781	3.80741e-14	SLC4A7/NEK10	new	0.0162437
	rs2421648	3	169129651	T	C	0.0236	0.0006995	0.00678323	1.9e-16	0.00638558	1.57997e-09	MECOM	new	0.190711	NA	NA
	rs11099098	4	81169912	T	G	0.0312	3.319e-05	0.0217166	4.5e-124	0.0148402	2.72324e-39	FGF5	known	0.881578
	rs56388530	4	106910958	T	C	0.034	9.762e-05	0.00933726	7.4e-23	0.00901714	1.30891e-12	NPNT intron eQTL	new	0.825057
	rs1879057	4	111335722	T	C	-0.0386	1.754e-05	-0.00831757	3.6e-16	-0.00879585	1.38664e-11	ENPEP intron eQTL	new	6.09692e-14	NA	NA
	rs9286351	4	138441530	A	G	-0.029	3.622e-05	-0.00650222	5e-15	-0.00687084	1.09049e-10	PCDH8	known	0.630136	NA	NA
	rs6818149	4	144125085	A	C	0.0345	1.14e-06	0.00487879	4.7e-09	0.00664596	5.32398e-10	USP38 intron eQTL	new	0.395237	INPP4B, USP38	INPP4B, USP38
	rs12656497	5	32831939	T	C	-0.0255	0.0003644	-0.0129782	1.4e-52	-0.00982985	3.89851e-20	NPR3	new	0.431234
	rs55670004	5	127909723	T	C	-0.0266	0.0004	-0.00703654	1.6e-14	-0.00690334	1.51076e-09	FBN2_intron_variant	known	0.101863	CTC-228N24.3	CTC-228N24.3, FBN2
	rs72801474	5	132444128	A	G	-0.0534	3.723e-05	-0.00929852	1.8e-10	-0.0103571	3.74797e-09	HSPA4	new	0.923855	HSPA4	HSPA4
	rs34070447	5	147871508	A	G	-0.034	1.61e-06	-0.0043342	6.1e-07	-0.00631952	3.71031e-09	HTR4_intron_variant	new	0.00161433
	rs2419922	5	157982756	T	G	-0.0255	0.0008532	-0.00876657	1.9e-21	-0.0077273	3.42239e-11	EBF1	new	0.176771	NA	NA
	rs932316	6	25641200	T	C	-0.0335	0.0001903	-0.00743157	1.8e-12	-0.00795614	4.45759e-09	SCGN	new	0.306021		TRIM38
	rs111663960	6	26082220	A	G	-0.041	0.0001084	-0.0135965	4e-27	-0.0120647	7.34713e-14	HFE	new	0.683317	PRSS16	TRIM38, BTN2A1, PRSS16
	rs2396004	6	43355851	A	G	0.0292	3.176e-05	0.00686371	3.5e-16	0.00708589	2.50582e-11	SLC22A7	known	0.536968		RPL7L1, GNMT, PEX6
	rs9398819	6	127167175	T	C	-0.0269	0.0008172	-0.0121789	1.8e-46	-0.00920168	4.36024e-18	RSPO3	new	0.138429
	rs2107595	7	19049388	A	G	0.045	8.686e-07	0.0048131	4e-05	0.00783856	1.8272e-08	TWIST1	known	0.642541	NA	NA
	rs3735533	7	27245893	T	C	-0.0505	0.0001789	-0.0183692	1e-30	-0.0147293	8.83576e-15	HOXA9	new	0.772446
	rs28451436	7	27319039	A	G	0.0411	0.0001747	0.0113568	3.6e-16	0.0105042	2.07418e-10	EVX1	known	0.772446
	rs42035	7	92239531	A	G	0.0549	3.756e-11	0.00541126	2.2e-08	0.0091615	7.43832e-14	CDK6_3_prime_UTR_variant	known	0.0620085
	rs17477177	7	106411858	T	C	-0.0403	9.867e-07	-0.0101028	2e-22	-0.0098433	2.85631e-15	CCDC71L	known	0.974784		COG5
	rs1549758	7	150695726	T	C	0.0476	8.969e-09	0.0063822	2.8e-12	0.00853745	1.02314e-13	NOS3_synonymous_variant	known	0.00435353		GIMAP1, ABCF2
	rs4298492	8	26024889	A	G	0.0342	2.587e-05	0.00498366	1.4e-07	0.00672086	3.71759e-08	PPP2R2A	known	0.0170869
	rs7001844	8	105976862	T	C	0.039	5.773e-06	0.0070471	1.9e-11	0.00814682	3.05217e-10	ZFPM2	new	0.510839
	rs944797	9	22115286	T	C	-0.048	6.51e-12	-0.00275403	0.00039	-0.00710521	1.56355e-11	CDKN2B	known	0.0907601
	rs57541197	10	63511306	A	G	-0.0359	0.0004878	-0.0205928	2.4e-67	-0.0154382	3.23859e-23	CABCOCO1_intron_variant	new	0.275772
	rs569550	11	1887068	T	G	-0.028	0.000164	-0.0117103	7.1e-42	-0.00929893	4.58564e-18	TNNT3	known	0.796012		KRTAP5-AS1, TNNT3, MRPL23-AS1
	rs10770059	11	9770910	T	C	-0.0326	2.332e-05	-0.00899936	6.9e-27	-0.00857059	2.55e-14	SWAP70	known	0.978351
	rs4755742	11	43810459	T	C	0.0276	8.905e-05	0.00493103	1.2e-08	0.00590341	3.4702e-08	HSD17B12_intron_variant	new	0.436896		HSD17B12
	rs68002803	11	46539110	T	C	-0.0383	5.355e-06	-0.00477283	1e-07	-0.00657276	7.18242e-09	MYBPC3	new	0.00478546
	rs557675	11	65566719	T	G	0.0251	0.0005898	0.0067849	1.6e-16	0.00645206	1.14653e-09	OVOL1	known	0.100196	KCNK7, SIPA1, SNX32	LTBP3, KCNK7, SIPA1, KAT5, RNASEH2C, SNX32, MUS81, CTSW
	rs7488772	12	20579575	A	C	0.0346	3.722e-05	0.00681325	6.5e-11	0.00745475	2.16096e-09	PDE3A_intron_variant	known	0.000336038	NA	NA
	rs10735822	12	50507243	T	C	-0.0299	0.000135	-0.00621416	7.3e-12	-0.00674649	8.84785e-09	COX14_ intron_variant	new	0.00489098		RP4-605O3.4, ATF1
	rs12426667	12	54433483	A	C	0.0369	2.159e-06	0.00933038	1.7e-24	0.00895643	1.47114e-15	HOXC4_intron_variant	known	0.910419		HNRNPA1, NFE2, GPR84
	rs10858937	12	90274437	A	G	0.0365	2.407e-06	0.00908488	1.4e-21	0.00896776	1.21748e-14	ATP2B1	known	0.0109639
	rs4378452	12	111504033	T	C	-0.0464	4.166e-09	-0.0075448	1.9e-18	-0.00906136	3.36495e-16	GPN3	known	0.989299		FAM216A
	rs597808	12	111973358	A	G	0.0647	9.972e-20	0.0130326	1.2e-54	0.0143041	7.13433e-42	SH2B3	known	0.989299		ALDH2, MAPKAPK5-AS1, TMEM116
	rs7974266	12	113007602	T	C	0.0479	3.355e-09	0.00652626	7.5e-13	0.00877375	2.45619e-14	HECTD4	known	0.989299	MAPKAPK5-AS1, TMEM116	MAPKAPK5-AS1, TMEM116
	rs2891403	12	113137572	A	G	0.0308	0.0001826	0.00694461	6.3e-14	0.0071362	1.80064e-09	RPH3A_intron_variant	known	0.989299	MAPKAPK5-AS1, TMEM116	MAPKAPK5-AS1, TMEM116
	rs12318789	12	115376084	A	G	-0.0266	0.0006792	-0.00709682	1.3e-15	-0.00695996	2.74291e-09	TBX3	new	0.383223	NA	NA
	rs35429	12	115555867	A	G	0.0257	0.0003836	0.0105398	1.7e-34	0.00857877	1.87483e-15	TBX3	known	0.377245	NA	NA
	rs1028958	13	73827014	T	G	0.0751	1.169e-05	0.00979861	1.3e-06	0.0138057	3.54685e-08	KLF5	new	0.830164
	rs2627316	15	81042816	A	G	-0.0294	2.582e-05	-0.00672457	2.6e-16	-0.00699367	3.66506e-11	ABHD17C_intron_variant	new	0.663462		C15orf26
	rs930716	15	85532241	A	G	0.0385	1.284e-07	0.00473746	3e-08	0.0068462	1.06907e-10	PDE8A_ intron_variant	new	0.927973		GOLGA6L5
	rs1573644	15	91421283	T	C	-0.0455	6.596e-09	-0.0114694	1.5e-38	-0.0111114	1.40233e-23	FES	known	0.734886		CTD-3094K11.1
	rs17608766	17	45013271	T	C	-0.051	2.781e-07	-0.0111133	3.2e-21	-0.0118232	2.75371e-15	GOSR2_ 3_prime_UTR_variant	known	0.995641		KANSL1, ARL17B, NSFP1, ARL17A, LRRC37A17P
	rs45441492	17	46690777	A	G	-0.0794	1.714e-05	-0.0106606	1.2e-07	-0.0143694	2.46757e-08	HOXB8_synonymous_variant	new	0.0036609	SCRN2, CALCOCO2, UBE2Z	SCRN2, HOXB2, HOXB-AS1, HOXB3, HOXB4, CALCOCO2, UBE2Z
	rs2526375	17	56429094	A	G	-0.0505	2.097e-08	-0.00519346	1.2e-06	-0.00875211	1.58102e-10	MPO	known	0.697115		BZRAP1-AS1, TRIM37
	rs7246865	19	17219105	A	G	0.033	9.663e-05	0.00901159	7.7e-22	0.00853869	2.40939e-12	MYO9B_intron_variant	new	0.865395	HAUS8, MYO9B	HAUS8, MYO9B
	rs8112983	19	49229525	T	C	-0.0369	3.146e-07	-0.00555522	1.4e-11	-0.00712722	1.3469e-11	RASIP1_intron_variant	new	0.77083	NTN5	PLA2G4C, NTN5
	rs6031435	20	42797358	A	G	-0.027	0.000135	-0.00639331	4.9e-14	-0.00650589	7.25024e-10	JPH2_intron_variant	new	0.779207
Large artery stroke	rs2014590	3	169146497	T	C	-0.0829	8.504e-05	-0.00698552	3e-17	-0.00546068	2.78697e-12	MECOM_intron_variant	new	0.906349	NA	NA
	rs12705390	7	106410777	A	G	0.1058	3.522e-05	0.0100871	2.6e-22	0.00751354	5.30483e-15	CCDC71L	known	0.961068
	rs113542381	11	46649719	A	G	0.1136	0.000158	0.00879167	3.2e-13	0.0069109	3.08209e-10	HARBI1	new	0.47735	ACP2	ACP2
	rs7118232	11	48106274	T	C	-0.1064	7.118e-05	-0.00956095	3.3e-21	-0.00743521	3.36819e-14	PTPRJ_intron_variant	new	0.017246		ACP2, C1QTNF4, PTPRJ
	rs4759062	12	54434908	T	C	-0.0886	0.0003075	-0.00949616	1.8e-25	-0.00681418	1.63939e-15	HOXC5	known	0.835975
	rs4932370	15	91404705	A	G	0.0843	0.000578	0.0117954	1.3e-41	0.00786838	1.29002e-21	FES	known	0.581664	FES	FES
	rs281377	19	49206603	T	C	-0.0738	0.0008476	-0.00567745	5.3e-12	-0.00447931	1.15645e-08	FUT2_synonymous_variant	new	0.100232	NTN5	NTN5
Small vessel stroke	rs2493296	1	3327032	T	C	0.1009	0.0006188	0.0079618	8.7e-12	0.00734849	2.36857e-08	PRDM16_intron_variant	known	0.308567
	rs880315	1	10796866	T	C	-0.0802	0.0002202	-0.0117185	2.1e-40	-0.00878389	7.18727e-20	CASZ1	known	0.830349		CORT
	rs300941	4	144173540	T	C	0.0849	2.981e-05	0.00595951	5.9e-12	0.00597083	6.32052e-10	USP38	new	0.291341	USP38	INPP4B, USP38
	rs360131	11	9810432	A	G	0.0796	0.0002584	0.00662878	5.4e-15	0.00616442	5.63668e-10	SWAP70	known	0.200164
	rs35927325	11	63882495	T	C	0.1695	3.688e-05	0.00933559	1.1e-07	0.0107503	4.80468e-08	VEGFB	new	0.021629		PRDX5, AP003774.1, CCDC88B, RPS6KA4, AP003774.6
	rs10774625	12	111910219	A	G	0.0778	0.0001093	0.0127967	2.4e-53	0.00940444	2.26661e-24	SH2B3	known	0.349517	MAPKAPK5-AS1	ALDH2, MAPKAPK5-AS1, TMEM116
	rs2279378	15	74596494	T	C	0.0794	0.000315	0.00634566	1.2e-13	0.00575124	1.24827e-09	CCDC33_intron_variant	new	0.053458	SCAMP2, MPI	ULK3, SCAMP2, MPI
	rs75230966	17	44967530	A	G	0.1016	0.0008535	0.0110805	9.6e-19	0.00892144	6.61462e-11	WNT3	known	0.278412		NSFP1, LRRC37A17P, MRPL45P2
Cardioembolic stroke	rs1015037	10	105547517	T	G	0.1437	7.497e-09	0.00454649	0.00046	0.0118233	3.1926e-09	SH3PXD2A	known	1.92138e-07		SLK, COL17A1
PP.H4, posterior probability of shared causal variant

## Sheet: TableS7
Supplementary Table 7.Multi-trait meta-analysis between stroke and Venous thromboembolism in Europeans
Type of stroke	SNP	CHR	BP	A1	A2	stroke (all		thromb		MTAG		Genes	Annotation	PP.H4 (Coloc	Genes (SMR, Bonferroni correction)	Genes (SMR, p<0.05)
						Beta	P-value	Beta	P-value	Beta-mtag	P-mtag
Stroke	rs56010410	4	155502869	T	C	-0.056	1.141e-14	-0.00433781	2.5e-32	-0.0143631	3.57846e-25	FGA	known	0.947435	NA	NA
	rs4253399	4	187188094	T	G	-0.0302	4.328e-06	-0.0040743	4.1e-35	-0.00951089	4.281e-14	F11	known	0.966562		TLR3, CYP4V2
	rs532436	9	136149830	A	G	0.0574	1.155e-12	0.00849385	5.1e-94	0.0186714	1.21699e-33	ABO	known	0.839014		ABO, ADAMTS13
	rs10886430	10	121010256	A	G	-0.0688	9.31e-11	-0.00219472	7.9e-06	-0.0134312	6.00111e-13	GRK5	known	0.820179
	rs10774625	12	111910219	A	G	0.0546	6.232e-17	0.0014261	7.9e-06	0.0110222	3.24675e-19	ALDH2	known	0.870342		ALDH2, MAPKAPK5-AS1, TMEM116
	rs8112355	19	10731745	T	C	-0.0418	1.064e-06	-0.00232657	1.4e-09	-0.00942322	9.5284e-10	SLC44A2	known	0.6143		ICAM1, PDE4A
Ischemic stroke	rs56010410	4	155502869	T	C	-0.0651	9.807e-17	-0.00433781	2.5e-32	-0.0150553	3.54843e-27	FGA	known	0.963438	NA	NA
	rs3756011	4	187206249	A	C	0.0439	6.313e-10	0.00408323	6e-36	0.0113121	2.75615e-19	F11 intron	known	0.995039		TLR3, CYP4V2
	rs532436	9	136149830	A	G	0.0632	5.297e-13	0.00849385	5.1e-94	0.0186286	4.17065e-33	ABO intron	known	0.958365		ABO, SURF6, ADAMTS13
	rs12242391	10	71201504	T	C	-0.0419	6.527e-05	-0.00397448	3.1e-17	-0.0106828	3.65336e-09	TSPAN15	new	0.818674	TSPAN15	TSPAN15
	rs4759076	12	54729872	T	C	0.0371	1.716e-07	0.00142235	7.6e-06	0.00742048	2.07102e-09	COPZ1 intron; NFE2	new	0.565545	HNRNPA1, NFE2	HNRNPA1, NFE2, GPR84
	rs597808	12	111973358	A	G	0.0647	9.972e-20	0.00154627	1.3e-06	0.0120167	3.11155e-22	ALDH2	known	0.889169		ALDH2, MAPKAPK5-AS1, TMEM116
	rs7250421	19	10729845	T	C	-0.0523	1.715e-08	-0.00237764	6.3e-10	-0.0105261	9.48434e-12	SLC44A2 intron	known	0.801199		ICAM1, AP1M2, SLC44A2
Large artery stroke	rs56010410	4	155502869	T	C	-0.1084	1.4e-05	-0.00433781	2.5e-32	-0.0105521	5.97247e-13	FGA	known	0.924452	NA	NA
	rs529565	9	136149500	T	C	-0.1294	3.23e-08	-0.00707884	1.1e-95	-0.0142497	7.02697e-27	ABO	known	0.976163	ADAMTS13	ABO, ADAMTS13
Cardioembolic stroke	rs13130318	4	155538470	T	G	-0.0959	1.936e-07	-0.00460632	2.3e-35	-0.00981782	9.13143e-11	FGG	known	0.976843	NA	NA
	rs4253417	4	187199005	T	C	-0.0942	6.094e-09	-0.00411649	3.5e-36	-0.0093574	1.3706e-12	F11	known	0.995914		TLR3, CYP4V2
	rs532436	9	136149830	A	G	0.1102	3.579e-08	0.00849385	5.1e-94	0.0125856	9.73455e-15	ABO intron	known	0.893838		ABO, SURF6
PP.H4, posterior probability of shared causal variant

## Sheet: TableS8
Supplementary Table 8.Multi-trait meta-analysis between stroke and blood pressure measurements in Europeans
Type of stroke	SNP	CHR	BP	A1	A2	Stroke(all		DBP		PP.H4 (Coloc)	PP		PP.H4 (Coloc)	SBP		PP.H4 (Coloc)	MTAG		Genes	Annotation	Genes (SMR, Bonferroni correction)	Genes (SMR, p<0.05)
						Beta	P-value	Beta	P-value		Beta	P-value		Beta	P-value		Beta-mtag	P-mtag
stroke	rs2500281	1	3220382	A	G	0.0601	3.954e-09	0.099	9.725e-07	0.0170937	0.0335	0.1609	0.0241524	0.1214	0.0005746	0.0207953	0.0070994	5.92711e-09	PRDM16	known		MEGF6
	rs35864014	1	3309466	A	G	0.0378	3.541e-06	0.1783	4.536e-17	0.0170937	0.1206	1.625e-06	0.0241524	0.2903	4.505e-15	0.0207953	0.00807855	2.00578e-10	PRDM16	new		MEGF6
	rs880315	1	10796866	T	C	-0.0436	2.89e-10	-0.2583	1.988e-44	0.995726	-0.2409	4.343e-28	0.991407	-0.5076	9.589e-56	0.99282	-0.0114417	8.58738e-26	CASZ1	known		MTOR
	rs1408945	1	42364877	T	G	-0.023	0.0004806	-0.1208	4.619e-12	0.329937	-0.19	3.757e-20	0.163465	-0.3196	8.332e-26	0.471412	-0.00670431	3.17354e-10	HIVEP3	new	HIVEP3	HIVEP3
	rs3790607	1	113053023	A	C	-0.0567	1.44e-07	-0.4198	2.405e-38	0.755552	-0.3479	1.457e-19	0.925667	-0.7575	7.88e-41	0.811328	-0.0143183	1.75995e-18	WNT2B	known	RP11-31F15.1	RP11-31F15.1
	rs56135413	1	113092906	T	C	-0.0266	0.0005394	-0.2834	1.74e-40	0.755552	-0.1225	1.141e-06	0.925667	-0.401	2.994e-27	0.811328	-0.00841326	1.43716e-11	ST7L	new	RP11-31F15.1	RP11-31F15.1
	rs12025785	1	113205367	T	C	0.0577	4.036e-06	0.5184	3.752e-33	0.755552	0.3817	7.428e-14	0.925667	0.8927	8.933e-33	0.811328	0.0132372	3.73821e-15	CAPZA1	new	RP11-31F15.1	RP11-31F15.1
	rs2241107	1	156182710	T	C	0.0524	5.286e-15	0.0823	5.002e-06	0.631868	0.0623	0.003468	0.212535	0.1325	2.427e-05	0.159987	0.00818912	8.64973e-14	PMF1;PMF1-BGLAP;SLC25A44	known	PMF1	THBS3, GBA, SYT11, SEMA4A, PMF1, APOA1BP
	rs2148582	1	230849799	A	G	-0.0237	0.0002611	-0.2234	1.69e-36	0.377912	-0.127	1.35e-09	0.422349	-0.3561	1.064e-30	0.485465	-0.00761723	8.26121e-13	AGT	new
	rs1275985	2	26911745	T	C	-0.0264	0.0002948	-0.2943	2.768e-62	0.51409	-0.2502	5.349e-33	0.505011	-0.5411	4.731e-69	0.537121	-0.00963126	2.13202e-19	CIB4;KCNK3	known		KHK, SLC5A6, ATRAID, NRBP1
	rs7566967	2	43620826	A	G	0.0355	2.306e-07	0.1011	1.454e-08	0.000656199	0.0803	0.0001419	0.446233	0.1802	6.853e-09	0.0013584	0.00664899	1.45482e-09	THADA	known		PLEKHH2
	rs388224	3	27545356	A	G	0.0219	0.0008277	0.158	4.027e-19	0.0251212	0.2609	9.905e-36	0.204655	0.4199	2.365e-42	0.0252613	0.00759485	1.61892e-12	SLC4A7;EOMES	new
	rs6438857	3	124557643	T	C	0.0258	5.747e-05	0.1492	1.502e-17	0.758694	0.1269	8.999e-10	0.729327	0.2736	3.132e-19	0.771277	0.00665838	3.30199e-10	ITGB5	new
	rs1362773	3	169310735	T	G	-0.0264	0.0004112	-0.1808	6.197e-21	0.0230783	-0.0812	0.0003611	0.00399057	-0.2551	3.081e-14	0.00957702	-0.00655246	2.88849e-08	MECOM	new
	rs12509595	4	81182554	T	C	-0.025	0.0003846	-0.4972	1.58e-148	0.497453	-0.3475	5.355e-53	0.341389	-0.8367	2.55e-138	0.66255	-0.0134278	4.36201e-32	PRDM8;FGF5	known
	rs56388530	4	106910958	T	C	0.0349	1.656e-05	0.2291	7.449e-29	0.955987	0.1834	4.161e-14	0.963017	0.4164	2.836e-31	0.966179	0.00955604	4.73475e-14	NPNT	new
	rs2348206	4	111351224	A	G	-0.0421	2.92e-06	-0.2145	5.98e-20	3.15093e-13	-0.1087	8.752e-05	0.0217451	-0.3231	2.65e-15	1.22026e-12	-0.0091905	4.41304e-11	ENPEP	new	NA	NA
	rs9286351	4	138441530	A	G	-0.0234	0.0003613	-0.1412	1.605e-15	0.32746	-0.1118	9.542e-08	0.336256	-0.2527	2.66e-16	0.315139	-0.00602186	1.40173e-08	PCDH18	new	NA	NA
	rs11728962	4	144079871	T	G	0.0375	2.449e-07	0.1185	1.827e-11	0.7889	0.0939	6.629e-06	0.576344	0.2061	2.025e-11	0.738144	0.00670422	2.66156e-10	USP38	new	INPP4B, USP38	INPP4B, USP38
	rs13435192	4	155450158	T	C	0.0424	5.294e-11	0.0344	0.04844	5.04997e-09	0.0298	0.1478	9.11124e-11	0.0806	0.007932	9.60244e-11	0.00650112	6.49138e-10	DCHS2;PLRG1	known	NA	NA
	rs12656497	5	32831939	T	C	-0.0272	4.628e-05	-0.3063	1.474e-67	0.853719	-0.3361	1.613e-58	0.847571	-0.6382	7.14e-96	0.855178	-0.0109207	1.1277e-24	NPR3	new
	rs6898449	5	127846045	A	G	-0.0223	0.0007108	-0.1991	1.41e-29	0.227272	-0.1459	2.636e-12	0.265316	-0.3416	1.084e-28	0.229126	-0.00713066	3.98424e-11	FBN2	known		CTC-228N24.3, FBN2
	rs13154725	5	147894705	A	G	0.0333	3.47e-07	0.1009	7.994e-09	0.000302742	0.0775	0.0001812	0.000247315	0.1785	4.733e-09	0.000240878	0.00648995	1.22368e-09	HTR4	new
	rs6867081	5	157813013	T	C	0.0259	0.0001138	0.2394	4.253e-40	0.375323	0.2148	9.33e-24	0.00340559	0.4578	6.453e-48	0.367695	0.00896977	3.13349e-16	LINC02227	new
	rs1321250	6	25642244	T	C	-0.0374	6.625e-06	-0.2403	1.422e-27	0.97549	0.0267	0.3079	0.00666041	-0.223	7.139e-09	0.924772	-0.00834901	7.3101e-10	CARMIL1;SCGN	new
	rs72832602	6	25978402	T	C	-0.0427	9.804e-06	-0.3793	1.02e-47	0.453997	-0.153	7.575e-07	0.00300805	-0.5411	1.765e-32	0.421945	-0.0127968	8.72122e-16	TRIM38	new		HMGN4, ZNF322
	rs9472040	6	43348512	A	G	-0.0294	1.596e-05	-0.1371	9.776e-14	0.913053	-0.2	4.372e-20	0.572573	-0.3357	1.4e-25	0.777262	-0.00763575	8.85053e-12	ZNF318;ABCC10	new	RPL7L1, GNMT, PEX6	RPL7L1, GNMT, PEX6
	rs9398819	6	127167175	T	C	-0.027	0.0002425	-0.3085	4.311e-70	0.391089	-0.2163	8.488e-26	0.345403	-0.516	9.839e-65	0.363238	-0.0094394	4.73265e-19	MIR588;RSPO3	new
	rs929250	7	27245101	T	G	0.0486	9.651e-05	0.4814	3.456e-48	0.908741	0.4283	6.122e-28	0.880956	0.9001	3.445e-55	0.897843	0.0161089	2.00579e-17	HOTTIP	new
	rs7800053	7	27316640	A	G	-0.0394	0.0001027	-0.2733	2.837e-21	0.908741	-0.2715	1.702e-15	0.880956	-0.5346	2.239e-26	0.897843	-0.0110236	2.69394e-11	EVX1;HIBADH	known
	rs2282979	7	92264993	T	C	0.0445	9.787e-10	-0.0424	0.02916	0.0387232	0.2787	8.421e-34	0.628712	0.2359	3.395e-12	0.592092	0.00751129	1.76702e-10	CDK6	known
	rs2853792	7	150699877	A	G	-0.0294	3.829e-05	-0.154	3.141e-17	0.0012986	-0.0432	0.04588	0.00447705	-0.2006	3.044e-10	0.00129833	-0.00618785	1.11394e-08	NOS3	known		GIMAP1, AGAP3, ABCF2
	rs4298492	8	26024889	A	G	0.0319	1.931e-05	0.1334	1.702e-11	0.020962	0.0734	0.001732	0.0325995	0.2095	1.32e-09	0.0340231	0.00678967	2.37227e-08	EBF2;PPP2R2A	known
	rs7001844	8	105976862	T	C	0.0347	1.125e-05	0.1276	6.482e-09	0.351005	0.1881	5.085e-13	0.891031	0.3115	4.566e-16	0.548546	0.00784542	1.22117e-09	LRP12;ZFPM2	new
	rs4961293	8	141812374	T	C	0.0299	3.33e-06	0.1294	9.705e-14	0.755299	0.0885	1.719e-05	0.000266098	0.2268	7.353e-14	0.766953	0.00677899	1.16829e-10	PTK2	known
	rs7341791	9	22112427	A	G	-0.0473	1.853e-13	0.0354	0.04112	2.37817e-06	-0.1485	3.674e-13	0.608083	-0.1137	0.0001508	0.330862	-0.00689979	5.10738e-11	CDKN2B-AS1	known
	rs72831343	10	63515681	T	G	0.0326	0.0006117	0.4936	4.769e-88	0.462069	0.2332	2.217e-15	0.349472	0.7269	3.365e-63	0.415476	0.0139054	2.41077e-19	CABCOCO1_intron_variant	new
	rs569550	11	1887068	T	G	-0.0297	1.162e-05	-0.2688	1.225e-49	0.966389	-0.3106	8.449e-47	0.902063	-0.5765	1.327e-73	0.971318	-0.0102215	1.28395e-21	LSP1	known		TNNT3, MRPL23-AS1
	rs10840295	11	9751775	T	C	-0.0274	6.989e-05	-0.2105	4.811e-33	0.13303	-0.1269	1.084e-09	0.0040598	-0.3333	1.486e-27	0.00243667	-0.00753657	1.68999e-12	SWAP70	known
	rs68002803	11	46539110	T	C	-0.0333	1.569e-05	-0.0957	3.689e-07	0.00190139	-0.0929	3.102e-05	0.0110812	-0.1936	3.745e-09	0.00329372	-0.00619381	4.47332e-08	AMBRA1	new
	rs557675	11	65566719	T	G	0.0284	1.959e-05	0.1667	8.115e-22	0.0251714	0.0966	2.625e-06	0.0251131	0.2709	3.499e-19	0.0253284	0.00705458	2.41829e-11	OVOL1	known	SIPA1, SNX32	AP000769.1, LTBP3, SSSCA1-AS1, EHBP1L1, KCNK7, SIPA1, KAT5, RNASEH2C, CFL1, SNX32, MUS81, CTSW, PACS1
	rs10735822	12	50507243	T	C	-0.0257	0.0003896	-0.1988	1.095e-23	0.00224495	-0.1266	6.304e-08	0.0466596	-0.326	2.097e-21	0.00223402	-0.00734721	3.53934e-10	COX14	new		RP4-605O3.4, ATF1
	rs4759062	12	54434908	T	C	-0.0335	2.22e-06	-0.1612	2.423e-17	0.924686	-0.228	3.852e-24	0.97498	-0.3774	2.437e-30	0.968929	-0.00814522	1.61542e-13	HOXC4	known
	rs7960337	12	90277578	T	C	-0.0381	2.234e-07	-0.1989	1.805e-24	0.00901969	-0.1782	8.688e-15	0.0112296	-0.3732	1.696e-28	0.0129343	-0.00916532	3.07664e-15	ATP2B1	known		POC1B, GALNT4, RP11-981P6.1
	rs10774625	12	111910219	A	G	0.0546	6.232e-17	0.4996	3.83e-178	0.955698	0.0872	2.592e-05	6.51837e-05	0.5784	1.673e-80	0.986546	0.0149213	1.0221e-45	ALDH2	known		ALDH2, MAPKAPK5-AS1, TMEM116
	rs35427	12	115556307	T	G	0.0263	0.0002166	0.2731	4.193e-50	0.754155	0.1811	6.458e-17	0.754592	0.4459	1.108e-44	0.751305	0.00852171	2.30963e-15	TBX3;MED13L	known	NA	NA
	rs842370	13	47238854	A	G	-0.0388	4.092e-07	-0.0865	2.083e-05	0.890561	-0.1358	1.499e-08	0.864526	-0.2261	1.342e-10	0.919473	-0.00739071	1.19682e-09	LRCH1	known	LRCH1	LRCH1
	rs1028958	13	73827014	T	G	0.0699	1.028e-05	0.2322	3.561e-08	0.0885575	0.2111	2.284e-05	0.248425	0.4412	1.563e-09	0.862511	0.0138744	2.75419e-08	KLF5	new
	rs17291250	13	115013033	A	G	-0.031	6.247e-05	-0.1498	2.703e-13	0.767115	-0.1868	1.195e-14	0.0262454	-0.335	3.859e-21	0.715347	-0.00788402	2.49447e-10	CDC16	new	CDC16, UPF3A	CDC16, UPF3A
	rs2627316	15	81042816	A	G	-0.0299	3.174e-06	-0.1544	7.368e-19	0.96508	-0.1855	1.805e-19	0.932378	-0.3327	2.79e-28	0.972217	-0.007708	2.54486e-13	ABHD17C	new		ABHD17C, C15orf26
	rs4296226	15	85580547	T	C	-0.0298	3.669e-06	-0.076	1.132e-05	0.254331	-0.1198	4.625e-09	0.695675	-0.1935	1.126e-10	0.300253	-0.00602047	1.00408e-08	PDE8A	new		GOLGA6L5, NMB
	rs1573643	15	91420973	T	C	-0.0363	4.938e-07	-0.3583	1.269e-80	0.931158	-0.2805	3.853e-36	0.969014	-0.6257	2.267e-81	0.968089	-0.0119438	1.626e-26	FURIN	known	FES	CTD-3094K11.1, FES
	rs17608766	17	45013271	T	C	-0.0457	5.864e-07	-0.1707	7.626e-12	0.000441922	-0.5274	2.121e-71	0.994985	-0.6903	2.479e-57	0.994985	-0.0130748	2.28808e-18	GOSR2	known		NSFP1, LRRC37A17P, EFCAB13
	rs62066132	17	45937923	T	C	-0.0354	6.449e-05	-0.117	8.004e-07	0.00415067	-0.2368	2.56e-17	0.438436	-0.3535	7.328e-18	0.0151122	-0.00855194	3.84097e-09	SCRN2	new	MRPL10	MRPL10, SCRN2, CBX1, HOXB2, HOXB3
	rs62064990	17	46464895	A	G	-0.0717	2.467e-05	-0.1532	0.00101	0.00415067	-0.5812	7.636e-26	0.438436	-0.7261	2.941e-19	0.0151122	-0.0160287	2.54626e-09	SKAP1	new	SCRN2, CALCOCO2	TBKBP1, SCRN2, HOXB2, HOXB-AS1, HOXB4, CALCOCO2, UBE2Z
	rs2108911	17	56570500	T	C	-0.0449	8.146e-08	-0.1086	3.722e-07	0.019816	-0.0992	8.309e-05	0.000135695	-0.2116	1.067e-08	0.146094	-0.00818931	5.47798e-10	MTMR4	known		BZRAP1-AS1, TRIM37
	rs7246865	19	17219105	A	G	0.0263	0.000787	0.1928	3.262e-22	0.063377	0.0926	8.021e-05	0.0577588	0.2763	1.048e-15	0.445099	0.00677003	2.40899e-08	MYO9B	new	HAUS8, MYO9B	HAUS8, MYO9B
	rs8112983	19	49229525	T	C	-0.0317	1.579e-06	-0.1207	7.119e-12	0.628805	-0.1067	2.669e-07	0.913862	-0.2186	7.178e-13	0.788559	-0.00648096	6.86556e-10	RASIP1	new	NTN5	SPHK2, SEC1P, NTN5
	rs6072434	20	40210061	A	G	0.0389	9.052e-05	0.2348	1.616e-16	0.104113	0.0731	0.02966	0.0310303	0.3067	5.122e-10	0.0364806	0.008402	4.13343e-08	CHD6	new	NA	NA
	rs6031435	20	42797358	A	G	-0.027	3.291e-05	-0.1128	1.102e-10	0.766178	-0.1567	2.815e-14	0.916767	-0.2592	1.087e-17	0.905001	-0.00629794	2.22188e-09	JPH2	new
Ischemic stroke	rs880315	1	10796866	T	C	-0.0454	1.999e-09	-0.2583	1.988e-44	0.995631	-0.2409	4.343e-28	0.991181	-0.5076	9.589e-56	0.992365	-0.0112029	4.72105e-24	CASZ1_ intron_variant	known
	rs3790607	1	113053023	A	C	-0.0486	3.155e-05	-0.4198	2.405e-38	0.400613	-0.3479	1.457e-19	0.572394	-0.7575	7.88e-41	0.554662	-0.0127358	1.22988e-14	WNT2B_intron_variant	known	RP11-31F15.1	RP11-31F15.1
	rs11102516	1	113161350	A	G	0.0482	0.0003163	0.5151	6.744e-33	0.400613	0.3825	5.837e-14	0.572394	0.8895	1.065e-32	0.554662	0.0116034	5.82304e-12	ST7L_intron_variant	known	RP11-31F15.1	RP11-31F15.1
	rs12129649	1	113231503	T	G	0.0482	0.0003336	0.527	4.207e-34	0.400613	0.3795	1.122e-13	0.572394	0.8982	4.471e-33	0.554662	0.0116651	4.5864e-12	ST7L	known	RP11-31F15.1	RP11-31F15.1
	rs2736613	1	156196016	T	C	0.0487	3.318e-11	0.0888	1.186e-06	0.745325	0.0607	0.004972	0.195854	0.135	2.253e-05	0.160508	0.00730883	8.78884e-11	PMF1_intron_variant	known	PMF1	THBS3, PMF1, PAQR6, SMG5, TMEM79, C1orf85, APOA1BP
	rs388224	3	27545356	A	G	0.025	0.0004568	0.158	4.027e-19	0.0149182	0.2609	9.905e-36	0.36469	0.4199	2.365e-42	0.0149894	0.00784792	7.13925e-13	SLC4A7	new
	rs6438857	3	124557643	T	C	0.0263	0.000187	0.1492	1.502e-17	0.523429	0.1269	8.999e-10	0.476538	0.2736	3.132e-19	0.54695	0.0064198	2.58712e-09	ITGB5_intron_variant	new
	rs419076	3	169100886	T	C	0.0238	0.000584	0.2755	2.659e-57	0.197268	0.1285	3.105e-10	0.00489804	0.4049	2.995e-41	0.0854053	0.0080258	6.58393e-14	MECOM_intron_variant	new	NA	NA
	rs11099098	4	81169912	T	G	0.0312	3.319e-05	0.4944	4.14e-147	0.901561	0.3432	6.346e-52	0.627114	0.8295	1.82e-136	0.800114	0.0133786	2.0706e-31	FGF5	known
	rs56388530	4	106910958	T	C	0.034	9.762e-05	0.2291	7.449e-29	0.820115	0.1834	4.161e-14	0.844769	0.4164	2.836e-31	0.856237	0.00915594	1.22386e-12	NPNT_intron_variant	new
	rs2348206	4	111351224	A	G	-0.0455	2.282e-06	-0.2145	5.98e-20	5.46356e-13	-0.1087	8.752e-05	0.0217981	-0.3231	2.65e-15	1.28819e-12	-0.0092202	7.45137e-11	ENPEP_intron_variant	new	NA	NA
	rs28695597	4	138458960	A	C	0.03	2.271e-05	0.1357	2.216e-14	0.727749	0.1133	6.958e-08	0.733472	0.2503	6.445e-16	0.730049	0.00659197	1.15532e-09	PCDH18	known	NA	NA
	rs6818149	4	144125085	A	C	0.0345	1.14e-06	0.118	2.223e-11	0.761864	0.0921	1.015e-05	0.54194	0.2041	3.108e-11	0.712971	0.0065089	2.01182e-09	USP38_ intron_variant	new	INPP4B, USP38	INPP4B, USP38
	rs7689945	4	155449629	T	C	0.0504	7.496e-13	0.0385	0.02775	1.98892e-11	0.0298	0.15	1.83301e-12	0.0844	0.005701	1.98447e-12	0.00736977	5.77267e-12	PLRG1	known	NA	NA
	rs12656497	5	32831939	T	C	-0.0255	0.0003644	-0.3063	1.474e-67	0.489885	-0.3361	1.613e-58	0.483133	-0.6382	7.14e-96	0.495792	-0.0104197	7.45591e-22	NPR3	new
	rs10052565	5	32936371	A	C	-0.0278	0.0002305	-0.1299	7.238e-12	0.489885	-0.1822	4.112e-16	0.483133	-0.316	1.086e-21	0.495792	-0.0070698	1.37099e-09	NPR3	new
	rs55670004	5	127909723	T	C	-0.0266	0.0004	-0.192	9.929e-25	0.0903797	-0.1535	4.209e-12	0.176778	-0.3407	1.639e-25	0.089998	-0.00726493	3.57487e-10	FBN2_intron_variant	known		CTC-228N24.3, FBN2
	rs34070447	5	147871508	A	G	-0.034	1.61e-06	-0.0995	1.324e-08	0.000719475	-0.078	0.0001684	0.000685714	-0.1778	5.844e-09	0.000639173	-0.00626367	8.24177e-09	HTR4	new
	rs2419922	5	157982756	T	G	-0.0255	0.0008532	-0.1846	1.875e-22	0.190658	-0.1847	1.721e-16	0.00333872	-0.3699	4.31e-29	0.192014	-0.00752398	1.97497e-10	EBF1	new	NA	NA
	rs72832602	6	25978402	T	C	-0.0439	2.789e-05	-0.3793	1.02e-47	0.476179	-0.153	7.575e-07	0.0170469	-0.5411	1.765e-32	0.472532	-0.0123258	2.65304e-14	TRIM38	new	HMGN4, ZNF322	TRIM38, HMGN4, ZNF322
	rs1574430	6	43269029	A	C	0.0312	1.106e-05	0.1193	1.719e-11	0.850994	0.1473	2.242e-12	0.498389	0.2643	1.228e-17	0.545821	0.00678468	4.4993e-10	SLC22A7	new		RPL7L1, GNMT, PEX6
	rs9398819	6	127167175	T	C	-0.0269	0.0008172	-0.3085	4.311e-70	0.13751	-0.2163	8.488e-26	0.115416	-0.516	9.839e-65	0.121725	-0.00891948	1.16563e-16	RSPO3	new
	rs3735533	7	27245893	T	C	-0.0505	0.0001789	-0.487	6.322e-49	0.799678	-0.4317	3.111e-28	0.744232	-0.91	5.29e-56	0.774849	-0.0157905	2.43566e-16	HOXA9	new
	rs28451436	7	27319039	A	G	0.0411	0.0001747	0.2721	2.134e-21	0.799678	0.2701	1.515e-15	0.744232	0.5331	1.3e-26	0.774849	0.0107661	1.3283e-10	EVX1	known
	rs1549758	7	150695726	T	C	0.0476	8.969e-09	0.1507	3.184e-15	0.00435404	0.0188	0.4073	0.00448594	0.1715	2.807e-07	0.00435418	0.00752822	9.95312e-11	NOS3	known		GIMAP1, AGAP3
	rs4298492	8	26024889	A	G	0.0342	2.587e-05	0.1334	1.702e-11	0.0165785	0.0734	0.001732	0.0185021	0.2095	1.32e-09	0.0174851	0.00679718	4.04077e-08	PPP2R2A	known
	rs13249889	8	105964902	T	C	0.0398	3.522e-06	0.1266	8.006e-09	0.333868	0.1879	4.552e-13	0.917616	0.3105	4.451e-16	0.528897	0.00818238	4.65221e-10	ZFPM2	new
	rs7826800	8	141838412	T	C	0.0309	9.99e-06	0.1258	4.319e-13	0.705989	0.0868	2.392e-05	0.00132296	0.2213	2.738e-13	0.731654	0.00656365	8.56395e-10	PTK2_intron_variant	known
	rs944797	9	22115286	T	C	-0.048	6.51e-12	0.0344	0.04677	4.26895e-06	-0.1494	2.594e-13	0.785217	-0.1161	0.0001063	0.370355	-0.00682923	1.65743e-10	CDKN2B	known
	rs57541197	10	63511306	A	G	-0.0359	0.0004878	-0.4925	5.597e-88	0.263817	-0.2329	2.039e-15	0.19023	-0.7254	3.823e-63	0.246599	-0.0136963	3.84989e-18	CABCOCO1	new
	rs569550	11	1887068	T	G	-0.028	0.000164	-0.2688	1.225e-49	0.75383	-0.3106	8.449e-47	0.580599	-0.5765	1.327e-73	0.783999	-0.00968831	5.54441e-19	TNNT3	known		LSP1, TNNT3, MRPL23-AS1
	rs360153	11	9762274	T	C	-0.0337	8.67e-06	-0.2198	4.369e-36	0.787839	-0.1288	5.522e-10	0.00474111	-0.3445	1.733e-29	0.00215386	-0.00800473	2.14995e-13	SWAP70_intron_variant	known
	rs68002803	11	46539110	T	C	-0.0383	5.355e-06	-0.0957	3.689e-07	0.00477417	-0.0929	3.102e-05	0.0231092	-0.1936	3.745e-09	0.0054099	-0.00650826	1.60126e-08	MYBPC3	new
	rs557675	11	65566719	T	G	0.0251	0.0005898	0.1667	8.115e-22	0.0366522	0.0966	2.625e-06	0.0157406	0.2709	3.499e-19	0.0368084	0.00640358	2.55325e-09	OVOL1	known	KCNK7, SIPA1, RNASEH2C, SNX32	AP000769.1, LTBP3, SSSCA1-AS1, EHBP1L1, KCNK7, SIPA1, KAT5, RNASEH2C, CFL1, SNX32, MUS81, CTSW, PACS1
	rs10735822	12	50507243	T	C	-0.0299	0.000135	-0.1988	1.095e-23	0.00473331	-0.1266	6.304e-08	0.109049	-0.326	2.097e-21	0.00486824	-0.00754952	2.1987e-10	COX14_ intron_variant	new		RP4-605O3.4, ATF1
	rs12426667	12	54433483	A	C	0.0369	2.159e-06	0.1631	1.056e-17	0.798207	0.2279	4.62e-24	0.939741	0.3784	2.035e-30	0.917674	0.00829128	3.23335e-13	HOXC4_intron_variant	known		HNRNPA1, NFE2, GPR84
	rs12371308	12	90251096	T	C	0.0364	2.073e-06	0.2026	1.288e-25	0.014754	0.1872	2.636e-16	0.00924917	0.386	1.09e-30	0.00983718	0.00893507	3.15284e-14	ATP2B1	known		RP11-981P6.1
	rs11065822	12	111600134	T	G	0.0447	4.247e-08	0.3389	1.596e-70	0.987569	0.0555	0.01387	5.98844e-05	0.3895	7.226e-32	0.990211	0.00969492	7.33813e-18	SH2B3	known	TMEM116	GPN3, FAM216A, MAPKAPK5-AS1, TMEM116
	rs3858704	12	111705893	A	G	0.0293	0.0002267	0.2952	3.263e-49	0.987569	0.1299	3.814e-08	5.98844e-05	0.4227	3.663e-34	0.990211	0.00882874	4.62843e-13	PHETA1	?	GPN3	GPN3, ALDH2, MAPKAPK5-AS1, TMEM116
	rs1265564	12	111708458	A	C	-0.0674	5.32e-14	-0.4129	1.52e-116	0.987569	-0.0669	0.001652	5.98844e-05	-0.4688	6.309e-51	0.990211	-0.0122522	5.89378e-30	PHETA1	known	GPN3	GPN3, ALDH2, MAPKAPK5-AS1, TMEM116
	rs7137093	12	111759536	T	C	0.0392	3.979e-07	0.324	8.646e-63	0.987569	0.1363	2.457e-09	5.98844e-05	0.4565	4.265e-42	0.990211	0.0102917	1.14434e-18	PHETA1	?	GPN3	GPN3, ALDH2, MAPKAPK5-AS1, TMEM116
	rs3809272	12	111800258	A	G	-0.0418	3.421e-07	-0.2384	1.253e-34	0.987569	0.0399	0.08281	5.98844e-05	-0.1939	8.936e-09	0.990211	-0.00729079	2.73516e-10	TMEM116	known		ALDH2, MAPKAPK5-AS1, TMEM116
	rs10774625	12	111910219	A	G	0.0645	1.222e-19	0.4996	3.83e-178	0.987569	0.0872	2.592e-05	5.98844e-05	0.5784	1.673e-80	0.990211	0.015154	1.41386e-45	SH2B3	known		ALDH2, MAPKAPK5-AS1, TMEM116
	rs2013002	12	112200150	T	C	0.0604	4.812e-17	0.4244	6.13e-122	0.987569	0.0775	0.0002869	5.98844e-05	0.4955	3.645e-56	0.990211	0.0134079	2.59059e-35	ALDH2	known		ALDH2, MAPKAPK5-AS1, TMEM116
	rs12580178	12	113024793	A	G	0.0433	6.461e-08	0.2395	4.508e-36	0.987569	0.0949	2.68e-05	5.98844e-05	0.3343	7.261e-24	0.990211	0.00899582	3.42357e-15	RPH3A_ intron_variant	known	MAPKAPK5-AS1	MAPKAPK5-AS1, TMEM116
	rs2891403	12	113137572	A	G	0.0308	0.0001826	0.2586	3.629e-39	0.987569	0.0568	0.01488	5.98844e-05	0.3099	1.49e-19	0.990211	0.00747586	5.17425e-10	RPH3A_ intron_variant	new	MAPKAPK5-AS1	MAPKAPK5-AS1, TMEM116
	rs7972038	12	115352977	T	C	-0.0269	0.0004719	-0.1856	4.523e-23	0.285187	-0.1592	6.822e-13	0.118276	-0.3418	7.515e-26	0.403738	-0.00737642	2.89102e-10	TBX3	?	NA	NA
	rs35429	12	115555867	A	G	0.0257	0.0003836	0.2678	2.206e-50	0.410293	0.1777	4.943e-17	0.41808	0.4382	3.844e-45	0.39541	0.00829905	3.36347e-14	TBX3	known	NA	NA
	rs2181786	13	47199611	T	C	-0.0446	8.214e-08	-0.0928	4.412e-06	0.849722	-0.1334	2.251e-08	0.853594	-0.2289	6.396e-11	0.904479	-0.00797512	1.37801e-10	LRCH1_intron_variant	known	LRCH1	LRCH1
	rs1028958	13	73827014	T	G	0.0751	1.169e-05	0.2322	3.561e-08	0.0770751	0.2111	2.284e-05	0.224623	0.4412	1.563e-09	0.83758	0.0139426	4.03074e-08	KLF5	new
	rs9590405	13	114999838	A	G	-0.0295	0.0003812	-0.1459	9.266e-13	0.391034	-0.1842	2.024e-14	0.0110453	-0.3287	1.392e-20	0.335988	-0.00742084	4.4251e-09	CDC16	new	CDC16, UPF3A	CDC16, UPF3A
	rs2627316	15	81042816	A	G	-0.0294	2.582e-05	-0.1544	7.368e-19	0.873771	-0.1855	1.805e-19	0.782545	-0.3327	2.79e-28	0.895434	-0.00733292	7.82246e-12	ABHD17C	new	C15orf26	ABHD17C, C15orf26
	rs930716	15	85532241	A	G	0.0385	1.284e-07	0.083	2.302e-06	0.0274192	0.1229	3.034e-09	0.90418	0.2022	2.946e-11	0.411555	0.00673485	3.75886e-10	PDE8A_ intron_variant	new		GOLGA6L5
	rs35560431	15	86294211	A	G	-0.0333	2.711e-06	-0.0961	7.967e-08	0.0274192	-0.1001	2.104e-06	0.90418	-0.191	7.566e-10	0.411555	-0.00619931	1.39194e-08	KLHL25	?
	rs7166599	15	91403674	A	G	-0.0447	1.571e-08	-0.3355	1.964e-70	0.78516	-0.2645	4.624e-32	0.823992	-0.5898	7.111e-72	0.845613	-0.0119642	1.86576e-25	FES	known	FES	CTD-3094K11.1, FES
	rs12917264	15	91420552	T	C	0.0635	0.0001121	0.3072	8.162e-14	0.78516	0.2184	7.839e-06	0.823992	0.5184	5.4e-13	0.845613	0.0117634	4.48688e-08	FES	known	FES	CTD-3094K11.1, FES
	rs4932373	15	91429287	A	C	-0.0406	3.08e-07	-0.3664	7.709e-84	0.78516	-0.2829	1.392e-36	0.823992	-0.635	2.49e-83	0.845613	-0.0120483	1.00946e-25	FES_intron_variant	known	FES	CTD-3094K11.1, FES
	rs17608766	17	45013271	T	C	-0.051	2.781e-07	-0.1707	7.626e-12	0.000418003	-0.5274	2.121e-71	0.995763	-0.6903	2.479e-57	0.995764	-0.0134893	6.11016e-19	GOSR2_ 3_prime_UTR_variant	known		NSFP1, LRRC37A17P
	rs62066132	17	45937923	T	C	-0.0432	7.215e-06	-0.117	8.004e-07	0.00674293	-0.2368	2.56e-17	0.818351	-0.3535	7.328e-18	0.0792152	-0.00928293	3.35192e-10	SCRN2	new	MRPL10, SCRN2	MRPL10, SCRN2, HOXB2, HOXB3
	rs2108911	17	56570500	T	C	-0.0519	9.176e-09	-0.1086	3.722e-07	0.00398503	-0.0992	8.309e-05	4.06991e-05	-0.2116	1.067e-08	0.155166	-0.00877122	6.26575e-11	MPO	known		BZRAP1-AS1
	rs8101673	19	17227335	T	C	0.0341	4.162e-05	0.1758	3.489e-19	0.275307	0.0847	0.0002627	0.207887	0.259	2.803e-14	0.869324	0.00705017	3.57279e-09	MYO9B_intron_variant	new	HAUS8, MYO9B	HAUS8, MYO9B
	rs8112983	19	49229525	T	C	-0.0369	3.146e-07	-0.1207	7.119e-12	0.734602	-0.1067	2.669e-07	0.943196	-0.2186	7.178e-13	0.842831	-0.00675092	2.65731e-10	RASIP1_intron_variant	new	NTN5	SPHK2, SEC1P, NTN5
	rs6031435	20	42797358	A	G	-0.027	0.000135	-0.1128	1.102e-10	0.50755	-0.1567	2.815e-14	0.771618	-0.2592	1.087e-17	0.745527	-0.00601721	1.92329e-08	JPH2_intron_variant	new
Large artery stroke	rs223102	3	169100755	T	C	-0.0719	0.0005631	-0.2759	1.7e-57	0.778712	-0.129	2.643e-10	0.00940665	-0.4059	1.879e-41	0.469481	-0.00422682	8.69559e-11	MECOM_intron_variant	new	NA	NA
	rs35875210	6	25827484	A	G	-0.1002	4.024e-05	-0.0469	0.01879	0.0584678	-0.1715	4.054e-13	0.0698748	-0.2246	1.19e-10	0.0548332	-0.00446779	4.51097e-09	SLC17A1_intron_variant	new	TRIM38, BTN3A2	TRIM38, U91328.19, BTN3A2
	rs28688791	7	19039605	T	C	-0.1335	2.785e-07	0.0473	0.03025	1.48554e-05	-0.3612	1.985e-44	0.998831	-0.3222	2.335e-17	0.997202	-0.00731802	9.37267e-20	TWIST1	known	NA	NA
	rs34025993	9	123516572	A	G	0.0785	0.0004386	0.0674	0.0001505	0.0363018	0.1611	1.83e-14	0.208141	0.223	4.707e-13	0.416308	0.00361489	4.8261e-08	PSMD5	new	PSMD5, PSMD5-AS1, C5, CNTRL, GSN	MEGF9, PSMD5, PSMD5-AS1, TRAF1, C5, CNTRL, GSN, GGTA1P
	rs12571593	10	18443222	A	G	-0.1307	0.0002437	-0.1575	1.384e-07	0.00740841	-0.2342	3.66e-11	0.0326649	-0.3996	1.705e-14	0.008501	-0.00639035	1.27841e-08	CACNB2_intron_variant	new		NSUN6
	rs4752808	11	48141252	A	G	0.0926	0.0002055	0.1897	9.018e-22	0.0170548	0.1642	2.324e-12	0.0212105	0.3473	7.298e-24	0.0211976	0.00441528	5.91801e-09	PTPRJ_intron_variant	new		ACP2, MYBPC3, C1QTNF4, PTPRJ
	rs7120801	11	48605015	A	G	0.1098	0.0002396	0.1808	1.483e-15	0.0170548	0.1543	9.699e-09	0.0212105	0.3409	7.453e-18	0.0211976	0.0046646	2.60492e-08	OR4A47	new		ACP2
	rs1880438	11	49370698	A	G	-0.0822	0.0009146	-0.1512	2.516e-15	0.0170548	-0.1486	5.376e-11	0.0212105	-0.3007	2.125e-19	0.0211976	-0.00406536	2.63477e-08	FOLH1	new
	rs7297416	12	54443090	A	C	0.091	0.0003067	0.1597	4.327e-17	0.597945	0.2279	3.439e-24	0.853618	0.3764	2.895e-30	0.782607	0.00499231	2.72128e-12	HOXC5	known
	rs4932370	15	91404705	A	G	0.0843	0.000578	0.3347	4.19e-72	0.521275	0.2568	3.757e-31	0.539021	0.5818	4.122e-72	0.52004	0.00598865	2.89312e-18	FURIN	known	FES	IQGAP1, FES
	rs116965803	19	2169180	A	G	0.1992	0.0004107	0.143	0.001398	0.290568	0.647	4.944e-34	0.0874209	0.7763	1.755e-23	0.335374	0.0124863	3.53094e-14	DOT1L_ intron_variant	new	PLEKHJ1	PLEKHJ1, AMH, GADD45B
Small vessel stroke	rs2493296	1	3327032	T	C	0.1009	0.0006188	0.2496	7.45e-23	0.26675	0.1894	2.641e-10	0.281929	0.4183	3.137e-21	0.262653	0.00745266	3.82109e-10	ARHGEF16	new
	rs880315	1	10796866	T	C	-0.0802	0.0002202	-0.2583	1.988e-44	0.810493	-0.2409	4.343e-28	0.810787	-0.5076	9.589e-56	0.808824	-0.0083174	1.23757e-21	CASZ1_intron_variant	known
	rs112265631	2	164998956	T	G	-0.0742	0.0008494	-0.2092	8.579e-29	0.0684069	-0.1964	1.125e-18	0.01035	-0.4111	6.027e-36	0.0638851	-0.00686785	4.63848e-15	FIGN	new		GRB14
	rs11722027	4	144050017	A	G	-0.0926	3.482e-06	-0.1194	1.39e-11	0.734816	-0.0942	6.436e-06	0.519401	-0.2073	1.625e-11	0.687176	-0.00496596	4.96518e-09	USP38	new	USP38	USP38
	rs3824289	8	38130433	A	C	0.096	5.748e-05	0.1313	3.522e-10	0.562267	0.1603	5.639e-11	0.554995	0.2928	4.432e-16	0.603093	0.00610609	1.29224e-09	PLPP5	new	BAG4	BAG4, FGFR1, RP11-350N15.4
	rs10994884	10	63464225	A	C	-0.0708	0.0004911	-0.1833	3.715e-25	0.0498285	-0.0453	0.0307	0.0438742	-0.2325	5.147e-14	0.0459733	-0.00519503	1.04827e-09	CABCOCO1_intron_variant	new
	rs7964016	12	90287591	A	G	-0.0748	0.0002922	-0.1745	5.296e-22	0.0105702	-0.1488	3.258e-12	0.00978313	-0.3189	2.381e-24	0.00980984	-0.00601855	6.23532e-12	GALNT4	known		POC1B, GALNT4, RP11-981P6.1
	rs2013002	12	112200150	T	C	0.0779	0.0001166	0.4244	6.13e-122	0.4114	0.0775	0.0002869	0.0101192	0.4955	3.645e-56	0.452312	0.00900779	1.23052e-26	ALDH2	known	MAPKAPK5-AS1	ALDH2, MAPKAPK5-AS1, TMEM116
	rs75230966	17	44967530	A	G	0.1016	0.0008535	0.1815	9.204e-12	0.00964632	0.5006	7.068e-57	0.262012	0.6732	4.086e-48	0.261264	0.00958474	8.68647e-15	WNT3	known		NSFP1, LRRC37A17P
Cardioembolic stroke	rs7442660	5	157803630	A	G	-0.0639	0.0001174	-0.2366	1.705e-39	0.667697	-0.2216	2.319e-25	0.042937	-0.4619	4.914e-49	0.655565	-0.00809721	1.18258e-10	CLINT1	new
	rs616154	9	136150466	T	C	0.0949	2.891e-09	-0.1067	1.13e-09	0.911463	0.0528	0.01077	0.951148	-0.0441	0.147	2.01042e-05	0.00663462	4.80317e-08	ABO_intron_variant	known
	rs4932370	15	91404705	A	G	0.0623	0.0004767	0.3347	4.19e-72	0.309398	0.2568	3.757e-31	0.306469	0.5818	4.122e-72	0.279416	0.00834957	7.88311e-11	FURIN	known	FES	FES
	rs76774446	17	45046368	A	C	0.102	1.451e-05	0.1619	2.823e-10	0.00973153	0.5307	2.827e-68	0.957765	0.685	2.416e-53	0.95767	0.0133878	2.66155e-13	GOSR2	known		KANSL1, ARL17B, NSFP1, ARL17A, LRRC37A17P
	rs62065796	17	46508156	A	G	0.1909	1.009e-05	0.1518	0.001097	0.0029733	0.589	1.367e-26	0.763387	0.7314	1.479e-19	0.0148344	0.0189604	1.95668e-09	intron_variant	new	TBKBP1, SCRN2, COPZ2, HOXB2, HOXB-AS1, HOXB3, HOXB4, CALCOCO2	TBKBP1, SCRN2, COPZ2, SNX11, SKAP1, HOXB2, HOXB-AS1, HOXB3, HOXB4, CALCOCO2, UBE2Z
PP.H4, posterior probability of shared causal variant

## Sheet: TableS9
Supplementary Table 9.Multi-trait meta-analysis between stroke and smoking status in Europeans
Type of stroke	SNP	CHR	BP	A1	A2	Stroke(all		SmokingStatus		MTAG		Genes	Annotation	PP.H4 (Coloc)	Genes (SMR, Bonferroni correction)	Genes (SMR, p<0.05)
						Beta	P-value	Beta	P-value	Beta-mtag	P-mtag
Stroke	rs7560547	2	203757916	A	G	0.061	3.18e-10	0.01113	0.0001788	0.0121214	2.71e-11	CARF	known	0.107573	BMPR2	BMPR2, FAM117B
	rs12776863	10	104641679	T	C	-0.0443	2.2e-05	-0.0234	2.1e-16	-0.0103435	1.94e-09	AS3MT	new	3.81175e-05	TRIM8, AS3MT	TRIM8, C10orf32, AS3MT, CNNM2
	rs10774625	12	111910219	A	G	0.0546	6.23e-17	0.01289	1.38e-10	0.0111446	1.89e-20	ALDH2	known	0.996125		ALDH2, MAPKAPK5-AS1, TMEM116
	rs923000	15	81000001	A	C	-0.0298	3.63e-06	-0.00977	1.33e-06	-0.0066205	4.39e-08	ABHD17C	known	0.825268
Ischemic stroke	rs2351524	2	203880992	T	C	-0.0685	3.374e-10	-0.011	0.0002098	-0.0122855	3.81173e-11	WDR12	known	0.110362	BMPR2	BMPR2, FAM117B
	rs597808	12	111973358	A	G	0.0647	9.972e-20	0.01456	2.015e-11	0.0121469	4.59251e-23	ALDH2	known	0.996815		ALDH2, MAPKAPK5-AS1, TMEM116
Large artery stroke	rs2675637	10	63571664	A	C	-0.0737	0.0006425	-0.01458	1.85e-11	-0.0051175	3.26e-09	CABCOCO1	new	0.0085387
	rs11066301	12	112871372	A	G	-0.0837	0.0006174	-0.01195	3.91e-09	-0.0047695	4.65e-08	ALDH2	known	0.228365	ALDH2, TMEM116	ALDH2, MAPKAPK5-AS1, TMEM116
Small vessel stroke	rs72932716	2	203642244	T	G	0.1523	4.611e-07	0.01149	0.0003386	0.00863708	4.17582e-08	ICA1L	known	0.106263	BMPR2	BMPR2, FAM117B
	rs6438436	3	117822149	T	C	0.1019	0.0001044	0.02173	9.749e-15	0.00867492	1.55276e-10	LSAMP	new	0.597141	NA	NA
	rs12776863	10	104641679	T	C	-0.1079	0.0001698	-0.0234	2.104e-16	-0.00984544	7.00678e-11	AS3MT	new	0.00795333	TRIM8, C10orf32, AS3MT	TMEM180, TRIM8, C10orf32, AS3MT, CNNM2
	rs11065979	12	112059557	T	C	0.0855	2.42e-05	0.01307	2.27e-09	0.00627656	3.93378e-09	ALDH2	known	0.531309	MAPKAPK5-AS1, TMEM116	ALDH2, MAPKAPK5-AS1, TMEM116
PP.H4, posterior probability of shared causal variant

## Sheet: TableS10
Supplementary Table 10.Multi-trait meta-analysis between stroke and smoking initiation in Europeans
Type of stroke	SNP	CHR	BP	A1	A2	stroke (all		SmokingInitiation		MTAG		Genes	Annotation	PP.H4 (Coloc)	Genes (SMR, Bonferroni correction)	Genes (SMR, p<0.05)
						Beta	P-value	Beta	P-value	Beta-mtag	P-mtag
stroke	rs12776863	10	104641679	T	C	-0.0443	2.204e-05	0.0149	1.65e-14	-0.0095372	3.80745e-08	AS3MT	known	0.000671631	AS3MT, CNNM2	TRIM8, C10orf32, AS3MT, CNNM2
	rs10774625	12	111910219	A	G	0.0546	6.232e-17	-0.0074	1.24e-06	0.0106283	1.60389e-18	ALDH2	known	0.682236	TMEM116	ALDH2, MAPKAPK5-AS1, TMEM116
Ischemic stroke	rs10774625	12	111910219	A	G	0.0645	1.222e-19	-0.0074	1.24e-06	0.0115411	6.00081e-21	ALDH2	known	0.628393	TMEM116	ALDH2, MAPKAPK5-AS1, TMEM116
Small vessel stroke	rs72932716	2	203642244	T	G	0.1523	4.611e-07	-0.0107	0.000397	0.0102243	5.77524e-09	ICA1L	known	0.450994	BMPR2	BMPR2, FAM117B
	rs6438436	3	117822149	T	C	0.1019	0.0001044	-0.0139	7.25e-11	0.00836955	3.03249e-08	LSAMP	new	0.756106	NA	NA
PP.H4, posterior probability of shared causal variant

[truncated: 7 more sheets: TableS11, TableS12, TableS13, TableS14, TableS15, TableS16, TableS17]
